# Supplementary material for: Research on the characteristics and influencing factors of the Beijing-Tianjin-Hebei urban network structure from the perspective of listed manufacturing enterprises
Source: PLoS One. 2023 Jan 20;18(1):e0279588. doi: 10.1371/journal.pone.0279588 (PMC9858376; doi:10.1371/journal.pone.0279588)
Supplement: S1 Fig — The figure shows the spatial distribution of the listed manufacturing enterprise headquarters and branches in the Beijing-Tianjin-Hebei region. (ZIP) [file pone.0279588.s001.zip]

Archive with 3 entries (3 files):
- S1 Fig. Data of the listed manufacturing enterprises/S1 Fig.  Number of branches..tif
- S1 Fig. Data of the listed manufacturing enterprises/S1 Fig. Data of listed manufacturing enterprises..xlsx
- S1 Fig. Data of the listed manufacturing enterprises/S1 Fig. Number of headquarters..tif
