# Supplementary material for: Research on the characteristics and influencing factors of the Beijing-Tianjin-Hebei urban network structure from the perspective of listed manufacturing enterprises
Source: PLoS One. 2023 Jan 20;18(1):e0279588. doi: 10.1371/journal.pone.0279588 (PMC9858376; doi:10.1371/journal.pone.0279588)
Supplement: S1 Fig — The figure shows the spatial distribution of the listed manufacturing enterprise headquarters and branches in the Beijing-Tianjin-Hebei region. (ZIP) [file pone.0279588.s001.zip › S1 Fig. Data of the listed manufacturing enterprises/S1 Fig. Data of listed manufacturing enterprises..xlsx]

## Sheet: Number of headquarters
District and county	Number of headquarters	X	Y
Haidian District	30	116.245	40.0255
Changping District	10	116.238	40.2264
Fengtai District	9	116.272	39.8449
Daxing District	7	116.424	39.6626
Xiqing District	7	117.114	39.0387
Chaoyang District	6	116.523	39.9415
Binhai New Area	5	117.717	39.0094
Shunyi District	4	116.721	40.1364
Yuhua District	4	114.578	38.0121
Beichen District	3	117.141	39.2303
Caofeidian area	3	118.466	39.1593
Dongcheng District	2	116.412	39.9148
Tung Lai District	2	117.401	39.1223
Fengnan district	2	118.12	39.4315
Huairou District	2	116.621	40.5826
Huanghua City	2	117.436	38.3775
Jingxiu District	2	115.425	38.8938
Nankai District	2	117.154	39.1041
Canal zone	2	116.829	38.3165
Zhuozhou City	2	115.982	39.4611
Anxin County	1	115.912	38.8917
Fangshan District	1	115.899	39.7443
Fengrun District	1	118.089	39.8084
Fengfeng mining area	1	114.189	36.4557
Seaport area	1	119.571	40.0633
Hexi District	1	117.223	39.0757
Jinnan District	1	117.393	38.9541
Jinghai District	1	116.96	38.8634
Lianchi District	1	115.535	38.8607
Luquan district	1	114.321	38.0917
Lunan District	1	118.191	39.561
Luancheng District	1	114.625	37.9028
Luannan County	1	118.61	39.47
Mancheng District	1	115.308	38.9554
Miyun district	1	116.999	40.5022
Ningjin County	1	115.016	37.6056
Qiaoxi District	1	114.462	38.018
Qingyuan District	1	115.467	38.691
Quzhou County	1	115.013	36.7515
Shahe City	1	114.309	36.9011
Shijingshan District	1	116.176	39.9214
Shuangluan District	1	117.807	40.9647
Double Bridge Area	1	117.979	40.9308
Suning County	1	115.877	38.4189
Taocheng District	1	115.681	37.7216
Tongzhou District	1	116.735	39.7969
Wu'an City	1	114.111	36.7025
Wuqing District	1	117.051	39.466
Xicheng District	1	116.363	39.9121
Xu Shui District	1	115.602	39.0247
Yutian County	1	117.745	39.8066
Chang'an District	1	114.586	38.0733
Zhengding County	1	114.547	38.2217
Zhuolu County	1	115.231	40.1058

## Sheet: Number of branches
District and county	Number of branches	X	Y
Tung Lai District	24	117.401	39.1223
Caofeidian area	22	118.466	39.1593
Xiqing District	18	117.114	39.0387
Binhai New Area	17	117.717	39.0094
Jingxiu District	17	115.425	38.8938
Daxing District	15	116.424	39.6626
Fengnan district	13	118.12	39.4315
Shunyi District	13	116.721	40.1364
Changping District	12	116.238	40.2264
Haidian District	12	116.245	40.0255
Beichen District	11	117.141	39.2303
Chaoyang District	10	116.523	39.9415
Fengrun District	10	118.089	39.8084
Gaocheng District	10	114.823	37.9878
Seaport area	10	119.571	40.0633
Huairou District	9	116.621	40.5826
Huanghua City	9	117.436	38.3775
Lianchi District	8	115.535	38.8607
Yuhua District	8	114.578	38.0121
Zhuozhou City	8	115.982	39.4611
Wuqing District	7	117.051	39.466
Baodi District	6	117.417	39.6232
Dachang Hui Autonomous County	6	116.936	39.8922
Fangshan District	6	115.899	39.7443
Miyun district	6	116.999	40.5022
Shuangluan District	6	117.807	40.9647
Tongzhou District	6	116.735	39.7969
Yutian County	6	117.745	39.8066
Jinghai District	5	116.96	38.8634
Luquan district	5	114.321	38.0917
Lubei district	5	118.156	39.6507
Ningjin County	5	115.016	37.6056
Qian'an City	5	118.706	40.0022
Qingyuan District	5	115.467	38.691
Sanhe City	5	117.025	39.9781
Xiangdu District	5	114.553	37.0737
Xu Shui District	5	115.602	39.0247
Congtai District	4	114.569	36.6427
Fengtai District	4	116.272	39.8449
Guangyang District	4	116.618	39.5646
Laoting County	4	118.942	39.3319
Shanhaiguan district	4	119.752	40.0144
Canal zone	4	116.829	38.3165
Guantao County	3	115.239	36.554
Hanshan District	3	114.478	36.5101
Hejian City	3	116.286	38.4814
Kaiping District	3	118.269	39.6971
Quzhou County	3	115.013	36.7515
Double Bridge Area	3	117.979	40.9308
Anci district	2	116.75	39.3662
Anguo City	2	115.333	38.3848
Cangxian County	2	116.644	38.2995
Cheng'an County	2	114.677	36.4198
Chengde County	2	118.23	40.9844
Gaobeidian City	2	116.03	39.2623
Guye district	2	118.433	39.7297
Gucheng County	2	115.923	37.3533
Hexi District	2	117.223	39.0757
Jinnan District	2	117.393	38.9541
Luancheng District	2	114.625	37.9028
Luanzhou City	2	118.66	39.7471
Mentougou District	2	115.808	40.0161
Qinghe County	2	115.694	37.0364
Shahe City	2	114.309	36.9011
Xicheng District	2	116.363	39.9121
Xian County	2	116.13	38.196
Xuanhua District	2	115.015	40.5446
Yi County	2	115.284	39.3151
Zhengding County	2	114.547	38.2217
Bazhou City	1	116.568	39.0909
Daming County	1	115.235	36.2913
Fengfeng mining area	1	114.189	36.4557
Renaissance District	1	114.329	36.5854
Guangzong County	1	115.19	37.0805
Kangbao County	1	114.606	41.7586
Kuancheng Manchu Autonomous County	1	118.632	40.5872
Lixian County	1	115.65	38.5142
Longhua County	1	117.615	41.4799
Lunan District	1	118.191	39.561
Luanping County	1	117.389	40.8776
Nanhe District	1	114.741	37.011
Nankai District	1	117.154	39.1041
Nanpi County	1	116.866	38.0452
Neiqiu County	1	114.398	37.2929
Ninghe District	1	117.672	39.377
Pinggu District	1	117.148	40.187
Pingshan County	1	113.909	38.3671
Qian Xi County	1	118.38	40.1978
Qiaodong District	1	115.074	40.7585
Qinglong Manchu Autonomous County	1	119.106	40.3328
Raoyang County	1	115.733	38.241
Shenzhou City	1	115.616	37.9569
Shunping County	1	115.082	38.9133
Suning County	1	115.877	38.4189
Taocheng District	1	115.681	37.7216
Wei County	1	114.915	36.2462
Wu'an City	1	114.111	36.7025
Wuyi County	1	115.935	37.8078
Xinji City	1	115.284	37.9493
Xinle City	1	114.751	38.3893
Chang'an District	1	114.586	38.0733
Zhao County	1	114.783	37.7619
