# Supplementary material for: Research on the characteristics and influencing factors of the Beijing-Tianjin-Hebei urban network structure from the perspective of listed manufacturing enterprises
Source: PLoS One. 2023 Jan 20;18(1):e0279588. doi: 10.1371/journal.pone.0279588 (PMC9858376; doi:10.1371/journal.pone.0279588)
Supplement: S2 Fig — The figure shows the spatial distribution of technology-intensive, resource-intensive, labor-intensive and capital-intensive manufacturing enterprises in the Beijing-Tianjin-Hebei region. (ZIP) [file pone.0279588.s002.zip]

Archive with 5 entries (5 files):
- S2 Fig. Data of the listed manufacturing enterprises by type/S2 Fig.  Labor-intensive manufacturing.tif
- S2 Fig. Data of the listed manufacturing enterprises by type/S2 Fig. Capital-intensive manufacturing.tif
- S2 Fig. Data of the listed manufacturing enterprises by type/S2 Fig. Data of listed manufacturing enterprises by type..xlsx
- S2 Fig. Data of the listed manufacturing enterprises by type/S2 Fig. Resource-intensive manufacturing.tif
- S2 Fig. Data of the listed manufacturing enterprises by type/S2 Fig. Technology-intensive manufacturing.tif
