# Supplementary material for: Research on the characteristics and influencing factors of the Beijing-Tianjin-Hebei urban network structure from the perspective of listed manufacturing enterprises
Source: PLoS One. 2023 Jan 20;18(1):e0279588. doi: 10.1371/journal.pone.0279588 (PMC9858376; doi:10.1371/journal.pone.0279588)
Supplement: S2 Fig — The figure shows the spatial distribution of technology-intensive, resource-intensive, labor-intensive and capital-intensive manufacturing enterprises in the Beijing-Tianjin-Hebei region. (ZIP) [file pone.0279588.s002.zip › S2 Fig. Data of the listed manufacturing enterprises by type/S2 Fig. Data of listed manufacturing enterprises by type..xlsx]

## Sheet: Classification of headquarters 
Headquarters serial number	X	Y	Type of industry	Industrial classification of resource intensive degree	Province	City	District and county	Office address
1	116.309	40.2075	Special equipment manufacturing	Technology intensive	Beijing	Beijing	Changping District	Building 11-12, Courtyard 12, Changsheng Road, Changping District, Beijing; Building 6, No.37 Qianchao Road, Changping District, Beijing
2	116.241	40.2052	Special equipment manufacturing	Technology intensive	Beijing	Beijing	Changping District	No.20 Courtyard, Jinping West Road, Mafang Town, Pingguyuan Mafang Industrial Park, Zhongguancun Science Park, Pinggu District, Beijing
3	116.337	39.9628	Metal products industry	Resource intensive	Beijing	Beijing	Haidian District	No.76 Xueyuan South Road, Haidian District, Beijing
4	116.677	40.3711	Metal products industry	Resource intensive	Beijing	Beijing	Huairou District	Yanqi Industrial Development Zone, Huairou District, Beijing
5	115.413	38.8648	Chemical raw materials and chemical products manufacturing	Technology intensive	Hebei Province	Baoding City	Jingxiu District	No.569 Herun Road, Baoding City, Hebei Province
6	115.433	38.8725	Electrical machinery and equipment manufacturing	Technology intensive	Hebei Province	Baoding City	Jingxiu District	No.2222 Tianwei West Road, Baoding City, Hebei Province
7	116.51	39.9877	Special equipment manufacturing	Technology intensive	Beijing	Beijing	Chaoyang District	Floor 5, No.8 Wenchang Avenue, Beijing Economic and Technological Development Zone
8	116.36	39.9829	Manufacturing of railway, ship, aerospace and other transport equipment	Technology intensive	Beijing	Beijing	Haidian District	No.19 Duyang North Street, Renhe District, Shunyi District, Beijing
9	116.249	40.086	Manufacturing of computers, communications and other electronic equipment	Technology intensive	Beijing	Beijing	Haidian District	Big Dipper Building, No.7 Fengxian East Road, Yongfeng High-tech Industrial Base, Zhongguancun, Haidian District, Beijing
10	116.245	40.2072	Manufacturing of railway, ship, aerospace and other transport equipment	Technology intensive	Beijing	Beijing	Changping District	Sha He, Changping District, Beijing, North District, Zhengding County High-tech Park, Shijiazhuang City, Hebei Province
11	116.314	40.0527	Instrument manufacturing industry	Technology intensive	Beijing	Beijing	Haidian District	Room 710, Building 2, Huizhong, No.1 Shangdi Seventh Street, Haidian District, Beijing
12	116.274	40.1042	Special equipment manufacturing	Technology intensive	Beijing	Beijing	Changping District	No.9 Courtyard, Shengshengyuan Road, Changping District, Beijing
13	116.305	39.9655	Manufacturing of computers, communications and other electronic equipment	Technology intensive	Beijing	Beijing	Haidian District	Floor 6, Building CC6, Boya, Zhongguancun Life Science Park, Beiqing Road, Changping District, Beijing
14	116.323	39.9836	Agricultural and sideline food processing industry	Labor intensive	Beijing	Beijing	Haidian District	14th Floor, Zhongguancun Building, No.27 Zhongguancun Street, Haidian District
15	116.886	40.1637	Non-metallic mineral products industry	Resource intensive	Beijing	Beijing	Shunyi District	Building 4, Kangjiayuan Community, Gaobeidian North Road, Chaoyang District, Beijing
16	116.305	39.9655	Nonferrous metal smelting and rolling processing industry	Capital intensive	Beijing	Beijing	Haidian District	No.19 Daliushu South Village, Haidian District, Beijing
17	115.954	39.6082	Non-metallic mineral products industry	Resource intensive	Beijing	Beijing	Fangshan District	No.3, Block C, Yayuan Commercial Building, Nature New Town, Hancunhe Town, Fangshan District, Beijing
18	116.526	39.755	Electrical machinery and equipment manufacturing	Technology intensive	Beijing	Beijing	Tongzhou District	No.3 Boxing Second Road, Beijing Economic and Technological Development Zone
19	116.314	40.0428	Electrical machinery and equipment manufacturing	Technology intensive	Beijing	Beijing	Haidian District	Block D, No.9 Shangdi Third Street (Jiahua Building), Haidian District, Beijing 12111212
20	116.358	40.0436	Chemical raw materials and chemical products manufacturing	Technology intensive	Beijing	Beijing	Haidian District	No.9 Kangcheng Street, West District, Tianjin Economic and Technological Development Zone
21	116.411	39.9562	Non-metallic mineral products industry	Resource intensive	Beijing	Beijing	Dongcheng District	Block D, World Trade Center, No.36 North Third Ring East Road, Dongcheng District, Beijing
22	116.466	39.9025	Special equipment manufacturing	Technology intensive	Beijing	Beijing	Chaoyang District	No.2 Nansan Street, Shexian County, Shexian Town, Tongzhou District, Beijing
23	116.825	40.35	Pharmaceutical manufacturing industry	Technology intensive	Beijing	Beijing	Miyun district	No.11 Xingsheng South Road, Miyun District Economic Development Zone, Beijing
24	116.287	40.0506	Electrical machinery and equipment manufacturing	Technology intensive	Beijing	Beijing	Haidian District	Building 4, East District, No.10 Courtyard, Northwest Wangdong Road, Haidian District, Beijing
25	116.697	40.3526	Food manufacturing industry	Labor intensive	Beijing	Beijing	Huairou District	No.1-2, Courtyard 31, Mangniuhe Road, Yanqi Economic Development Zone, Huairou District, Beijing
26	116.247	40.2019	Pharmaceutical manufacturing industry	Technology intensive	Beijing	Beijing	Changping District	Block 1A, No.27 Innovation Road, Science and Technology Park, Changping District, Beijing, Floor 3, Building 1, No.1 Xingchang Road, East District, Nanshao Town Science and Technology Park, Changping District, Beijing
27	116.524	39.7985	Pharmaceutical manufacturing industry	Technology intensive	Beijing	Beijing	Daxing District	No.8 Xingsheng Street, Beijing Economic and Technological Development Zone, Beijing
28	116.383	39.9704	Manufacturing of computers, communications and other electronic equipment	Technology intensive	Beijing	Beijing	Xicheng District	Room 2607, Block A, North Ring Center, No.18 Yumin Road, Xicheng District, Beijing (Desheng Park)
29	116.442	39.7727	Food manufacturing industry	Labor intensive	Beijing	Beijing	Daxing District	No.8 Yingchang Street, Yinghai, Daxing District, Beijing
30	116.536	39.7973	Pharmaceutical manufacturing industry	Technology intensive	Beijing	Beijing	Daxing District	No.31 Courtyard, Kechuang Seventh Street, Beijing Economic and Technological Development Zone, Beijing
31	116.536	39.8071	Printing and recording media reproduction	Labor intensive	Beijing	Beijing	Daxing District	No.18 Jinghai Third Road, Beijing Economic and Technological Development Zone, Beijing
32	116.193	39.9083	Ferrous metal smelting and rolling processing industry	Capital intensive	Beijing	Beijing	Shijingshan District	No.99 Shijingshan Road, Shijingshan District, Beijing
33	116.313	40.0456	Manufacturing of computers, communications and other electronic equipment	Technology intensive	Beijing	Beijing	Haidian District	Building 1, No.15 Kaituo Road, Shangdi Information Industry Base, Haidian District, Beijing
34	116.238	39.9279	Pharmaceutical manufacturing industry	Technology intensive	Beijing	Beijing	Haidian District	Building 1, Bitongyuan, Haidian District, Beijing
35	116.319	40.0438	Electrical machinery and equipment manufacturing	Technology intensive	Beijing	Beijing	Haidian District	No.9, 4th Street, Shangdi Information Industry Base, Haidian District, Beijing
36	116.177	40.1473	Manufacturing of railway, ship, aerospace and other transport equipment	Technology intensive	Beijing	Beijing	Haidian District	No.7 Courtyard, Yingbin South Street, Doudian Town, Fangshan District, Beijing
37	116.265	40.1261	Manufacturing of railway, ship, aerospace and other transport equipment	Technology intensive	Beijing	Beijing	Changping District	No.24 South Shayang Road, Sha He, Changping District, Beijing
38	116.532	39.776	Pharmaceutical manufacturing industry	Technology intensive	Beijing	Beijing	Daxing District	No.42 Chongwenmenwai Street, Dongcheng District, Beijing
39	116.335	39.789	Automobile manufacturing industry	Technology intensive	Beijing	Beijing	Daxing District	Floor 17, Block S, Xingchuang International Center, Xihongmen Town, Daxing District, Beijing
40	116.45	39.9264	Special equipment manufacturing	Technology intensive	Beijing	Beijing	Chaoyang District	East Side of Industrial Second Road, Dachang Chaobaihe Industrial Park, Langfang City, Hebei Province
41	116.316	39.9411	Manufacturing of computers, communications and other electronic equipment	Technology intensive	Beijing	Beijing	Haidian District	503, Block D, International Finance Center, No.87 West Third Ring North Road, Haidian District, Beijing
42	116.332	39.9591	Manufacturing of computers, communications and other electronic equipment	Technology intensive	Beijing	Beijing	Haidian District	Floor 1, Building 7, Zhongguancun Software Park, No.8 Dongbei Wangxi Road, Haidian District, Beijing
43	116.69	40.1029	Manufacturing of wine, beverage and refined tea	Labor intensive	Beijing	Beijing	Shunyi District	No.9 Shuanghe Road, Shunyi District, Beijing
44	116.357	40.0467	Electrical machinery and equipment manufacturing	Technology intensive	Beijing	Beijing	Haidian District	Room C701, 7th Floor, Block C, Building B-6, Dongsheng Science and Technology Park, Zhongguancun, No.66 Xixiaokou Road, Haidian District, Beijing
45	116.295	39.837	Manufacturing of computers, communications and other electronic equipment	Technology intensive	Beijing	Beijing	Fengtai District	3-2, Floor 3, Building 5, No.1 Courtyard, Haiying Road, Fengtai District, Beijing (Park)
46	116.331	39.9548	Pharmaceutical manufacturing industry	Technology intensive	Beijing	Beijing	Haidian District	Floor 22, Block B, Pengrun Building, No.26 Xiaoyun Road, Chaoyang District, Beijing
47	116.341	39.9904	Manufacturing of computers, communications and other electronic equipment	Technology intensive	Beijing	Beijing	Haidian District	27th Floor, Building A, No.66 Zhongguancun East Road, Haidian District, Beijing
48	116.257	40.1177	Automobile manufacturing industry	Technology intensive	Beijing	Beijing	Changping District	North of Laoniuwan Village, Shayang Road, Sha He, Changping District, Beijing
49	116.531	39.8018	Automobile manufacturing industry	Technology intensive	Beijing	Beijing	Daxing District	Building 12, No.5 Donghuan Middle Road, Beijing Economic and Technological Development Zone, Beijing
50	116.32	39.915	Non-metallic mineral products industry	Resource intensive	Beijing	Beijing	Haidian District	Block A, Beixin Center, No.9 Qibei Road, Future Science City, Beijing
51	116.854	38.3248	Chemical raw materials and chemical products manufacturing	Technology intensive	Hebei Province	Cangzhou City	Canal zone	No.19 Yongji East Road, Yunhe District, Cangzhou City, Hebei Province
52	116.814	38.2813	Rubber and plastic products	Resource intensive	Hebei Province	Cangzhou City	Canal zone	No.13 Xinhua West Road, Cangzhou City, Hebei Province
53	114.963	36.7715	Agricultural and sideline food processing industry	Labor intensive	Hebei Province	Handan City	Quzhou County	No.1 Chenguang Road, Quzhou County, Handan City, Hebei Province
54	117.807	40.9647	Ferrous metal smelting and rolling processing industry	Capital intensive	Hebei Province	Chengde City	Shuangluan District	Shuangluan District, Chengde City, Hebei Province
55	116.312	39.9885	Manufacturing of computers, communications and other electronic equipment	Technology intensive	Beijing	Beijing	Haidian District	Floor 15, Daheng Science and Technology Building, No.3 Suzhou Street, Haidian District, Beijing
56	116.256	40.0846	Manufacturing of computers, communications and other electronic equipment	Technology intensive	Beijing	Beijing	Haidian District	No.6 Yongjia North Road, Haidian District, Beijing
57	114.603	38.0512	Manufacturing of computers, communications and other electronic equipment	Technology intensive	Hebei Province	Shijiazhuang City	Yuhua District	0828 Securities Department, Dongxu Building, No.1 Caiyuan Street, Xicheng District, Beijing
58	116.299	39.8435	Manufacturing of wine, beverage and refined tea	Labor intensive	Beijing	Beijing	Fengtai District	Floor 21, Block B, Wantong New World Plaza, No.2 Fuchengmenwai Street, Xicheng District, Beijing
59	116.299	40.0517	Manufacturing of computers, communications and other electronic equipment	Technology intensive	Beijing	Beijing	Haidian District	Floor 3, Building 5, No.8 Dongbei Wangxi Road, Haidian District, Beijing
60	116.264	39.952	Manufacturing of computers, communications and other electronic equipment	Technology intensive	Beijing	Beijing	Haidian District	Aerospace Information Park, No.18 Xingshikou Road, Haidian District, Beijing
61	114.62	38.1418	Pharmaceutical manufacturing industry	Technology intensive	Hebei Province	Shijiazhuang City	Zhengding County	North Head of Yinchuan Street, Zhengding New District, Shijiazhuang City, Hebei Province
62	117.953	40.9208	Manufacturing of wine, beverage and refined tea	Labor intensive	Hebei Province	Chengde City	Double Bridge Area	Chengde High-tech Industrial Development Zone, Hebei Province (No.8 West District)
63	115.713	37.7375	Manufacturing of wine, beverage and refined tea	Labor intensive	Hebei Province	Hengshui City	Taocheng District	Jiudu Building, Zhenhua New Road, Lubei Development Zone, Hengshui City, Hebei Province
64	118.086	39.5286	Electrical machinery and equipment manufacturing	Technology intensive	Hebei Province	Tangshan City	Fengnan district	No.111 Huatong Street, Fengnan Economic Development Zone, Tangshan City, Hebei Province
65	114.646	38.0394	Special equipment manufacturing	Technology intensive	Hebei Province	Shijiazhuang City	Yuhua District	No.209 Xiangjiang Road, Shijiazhuang High-tech Industrial Development Zone, Shijiazhuang City, Hebei Province
66	117.404	38.4071	Chemical raw materials and chemical products manufacturing	Technology intensive	Hebei Province	Cangzhou City	Huanghua City	8th Floor, Jianxin Building, Qingchi South Avenue, Cangzhou City, Hebei Province
67	117.471	38.3189	Chemical raw materials and chemical products manufacturing	Technology intensive	Hebei Province	Cangzhou City	Huanghua City	No.1 Jinniu Road, Yurangqiao New District, Xiangdu District, Xingtai City, Hebei Province
68	115.671	38.8306	Automobile manufacturing industry	Technology intensive	Hebei Province	Baoding City	Qingyuan District	No.359 Development West Street, Qingyuan District, Baoding City, Hebei Province
69	114.189	36.4302	Non-metallic mineral products industry	Resource intensive	Hebei Province	Handan City	Fengfeng mining area	No.64 Yongdingmenwai Street, Chongwen District, Beijing
70	114.488	38.0413	Ferrous metal smelting and rolling processing industry	Capital intensive	Hebei Province	Shijiazhuang City	Qiaoxi District	No.385 Tiyu South Street, Shijiazhuang City, Hebei Province
71	114.541	38.0592	Pharmaceutical manufacturing industry	Technology intensive	Hebei Province	Shijiazhuang City	Chang'an District	No.388 Heping East Road, Shijiazhuang City, Hebei Province
72	116.488	40.0176	Pharmaceutical manufacturing industry	Technology intensive	Beijing	Beijing	Chaoyang District	No.1 Lize East Second Road, Wangjing, Chaoyang District, Beijing
73	115.819	38.4968	Leather, fur, feathers and their products and footwear	Labor intensive	Hebei Province	Cangzhou City	Suning County	Shangcun Town, Suning County, Cangzhou City, Hebei Province
74	115.958	38.9515	Manufacturing of computers, communications and other electronic equipment	Technology intensive	Hebei Province	Baoding City	Anxin County	8A, Area A, Zhongkoneng Building, No.6 Yuexing Sixth Road, South District, Nanshan District Science and Technology Park, Shenzhen City, Guangdong Province
75	118.15	39.4745	Non-metallic mineral products industry	Resource intensive	Hebei Province	Tangshan City	Fengnan district	No.2 Huida Road, Huanggezhuang Town, Fengnan District, Tangshan City, Hebei Province
76	116.296	39.8275	Textile clothing, clothing industry	Labor intensive	Beijing	Beijing	Fengtai District	27th Floor, Block A, Fortune Center Office Building, No.7 East Third Ring Road, Chaoyang District, Beijing
77	114.671	38.0325	Special equipment manufacturing	Technology intensive	Hebei Province	Shijiazhuang City	Yuhua District	No.418 Xiangjiang Road, High-tech Zone, Shijiazhuang City, Hebei Province
78	116.289	39.8335	Manufacturing of railway, ship, aerospace and other transport equipment	Technology intensive	Beijing	Beijing	Fengtai District	Building 23, Beijing Headquarters International, Courtyard 6 Haiying Road, Fengtai District Science and Technology Park, Beijing
79	116.499	39.9851	Manufacturing of computers, communications and other electronic equipment	Technology intensive	Beijing	Beijing	Chaoyang District	No.12 Xihuan Middle Road, Beijing Economic and Technological Development Zone, Beijing
80	114.91	37.6491	Electrical machinery and equipment manufacturing	Technology intensive	Hebei Province	Xingtai City	Ningjin County	Building 8, Nord Center, No.1 Courtyard, East Automobile Museum Road, Fengtai District, Beijing
81	115.665	39.0172	Metal products industry	Resource intensive	Hebei Province	Baoding City	Xu Shui District	Juli Road, Xushui County, Baoding City, Hebei Province
82	118.194	39.6204	Petroleum processing, coking and nuclear fuel processing industry	Resource intensive	Hebei Province	Tangshan City	Lunan District	East Building, No.70 Xinhua East Road, Tangshan City, Hebei Province
83	119.519	39.9332	Special equipment manufacturing	Technology intensive	Hebei Province	Qinhuangdao City	Seaport area	No.112 Qinhuang West Street, Qinhuangdao Economic and Technological Development Zone, Hebei Province
84	116.637	40.1776	Textile clothing, clothing industry	Labor intensive	Beijing	Beijing	Shunyi District	Building 1, Courtyard 3, Tingnan Street, Dajiao, No.27 Xidawang Road, Chaoyang District, Beijing (Langzi Building)
85	115.328	38.9554	Chemical raw materials and chemical products manufacturing	Technology intensive	Hebei Province	Baoding City	Mancheng District	No.6 Le Kai South Street, Baoding City, Hebei Province
86	116.263	40.2105	Special equipment manufacturing	Technology intensive	Beijing	Beijing	Changping District	No.37 Qianchao Road, Changping District, Beijing
87	115.951	39.419	Automobile manufacturing industry	Technology intensive	Hebei Province	Baoding City	Zhuozhou City	Songlindian Town, Zhuozhou City, Hebei Province
88	114.54	36.8851	Chemical raw materials and chemical products manufacturing	Technology intensive	Hebei Province	Xingtai City	Shahe City	No.1 Long Xing Street, Donghuan Road, Shahe City, Hebei Province
89	115.211	40.3858	Manufacturing of computers, communications and other electronic equipment	Technology intensive	Hebei Province	Zhangjiakou City	Zhuolu County	Peking University Jade Bird Building, No.207 Chengfu Road, Haidian District, Beijing
90	116.718	40.1404	Furniture manufacturing industry	Labor intensive	Beijing	Beijing	Shunyi District	No.217 Shunhuang Road, Chaoyang District, Beijing
91	116.453	40.1104	Special equipment manufacturing	Technology intensive	Beijing	Beijing	Changping District	No.8 Beiqing Road, Changping District, Beijing
92	114.472	37.9624	Electrical machinery and equipment manufacturing	Technology intensive	Hebei Province	Shijiazhuang City	Luquan district	Nanjiangbi Section of Hongqi Street, Luquan District, Shijiazhuang City, Hebei Province
93	114.615	38.0285	Pharmaceutical manufacturing industry	Technology intensive	Hebei Province	Shijiazhuang City	Yuhua District	No.238 Tianshan Street, Shijiazhuang High-tech Industrial Development Zone, Hebei Province
94	114.655	37.9058	Food manufacturing industry	Labor intensive	Hebei Province	Shijiazhuang City	Luancheng District	No.36 Fuqiang West Road, Luancheng District, Shijiazhuang City, Hebei Province
95	116.241	40.2124	Textile clothing, clothing industry	Labor intensive	Beijing	Beijing	Changping District	No.28 Hongfu Science and Technology Park, Beiqijia Town, Changping District, Beijing
96	118.181	39.8401	Non-metallic mineral products industry	Resource intensive	Hebei Province	Tangshan City	Fengrun District	Lin Yin Road, Fengrun District, Tangshan City, Hebei Province
97	118.488	39.1123	Special equipment manufacturing	Technology intensive	Hebei Province	Tangshan City	Caofeidian area	Jinyu Jidong Science and Technology Building, Tongdao Road, Caofeidian Area, Tangshan City, Hebei Province
98	118.213	39.2723	Chemical raw materials and chemical products manufacturing	Technology intensive	Hebei Province	Tangshan City	Caofeidian area	Industrial Zone, Nanbao Development Zone, Tangshan City, Hebei Province (North of Tangshan Chlor-Alkali Co., Ltd
99	118.212	39.2451	Chemical raw materials and chemical products manufacturing	Technology intensive	Hebei Province	Tangshan City	Caofeidian area	river
100	116.434	39.9684	Special equipment manufacturing	Technology intensive	Beijing	Beijing	Chaoyang District
101	117.219	39.0228	Electrical machinery and equipment manufacturing	Technology intensive	Tianjin	Tianjin	Xiqing District
102	117.713	39.0718	Printing and recording media reproduction	Labor intensive	Tianjin	Tianjin	Binhai New Area
103	117.729	38.9449	Chemical raw materials and chemical products manufacturing	Technology intensive	Tianjin	Tianjin	Binhai New Area
104	117.121	39.0905	Electrical machinery and equipment manufacturing	Technology intensive	Tianjin	Tianjin	Xiqing District
105	117.254	39.0697	Food manufacturing industry	Labor intensive	Tianjin	Tianjin	Hexi District
106	117.047	39.3876	Pharmaceutical manufacturing industry	Technology intensive	Tianjin	Tianjin	Wuqing District
107	117.075	39.0765	Metal products industry	Resource intensive	Tianjin	Tianjin	Xiqing District
108	117.363	38.9441	Manufacturing of computers, communications and other electronic equipment	Technology intensive	Tianjin	Tianjin	Jinnan District
109	117.142	39.1255	Special equipment manufacturing	Technology intensive	Tianjin	Tianjin	Nankai District
110	117.096	39.0844	Electrical machinery and equipment manufacturing	Technology intensive	Tianjin	Tianjin	Xiqing District
111	117.223	38.9768	Pharmaceutical manufacturing industry	Technology intensive	Tianjin	Tianjin	Xiqing District
112	117.773	39.2169	Chemical raw materials and chemical products manufacturing	Technology intensive	Tianjin	Tianjin	Binhai New Area
113	117.386	38.8482	Rubber and plastic products	Resource intensive	Tianjin	Tianjin	Binhai New Area
114	117.564	39.0939	Manufacturing of computers, communications and other electronic equipment	Technology intensive	Tianjin	Tianjin	Binhai New Area
115	117.409	39.1368	Automobile manufacturing industry	Technology intensive	Tianjin	Tianjin	Tung Lai District
116	117.1	39.0825	Special equipment manufacturing	Technology intensive	Tianjin	Tianjin	Xiqing District
117	117.049	39.0636	Paper and paper products industry	Resource intensive	Tianjin	Tianjin	Xiqing District
118	117.546	39.0988	Pharmaceutical manufacturing industry	Technology intensive	Tianjin	Tianjin	Tung Lai District
119	117.138	39.2672	Metal products industry	Resource intensive	Tianjin	Tianjin	Beichen District
120	117.071	38.8385	Metal products industry	Resource intensive	Tianjin	Tianjin	Jinghai District
121	117.239	39.2318	Special equipment manufacturing	Technology intensive	Tianjin	Tianjin	Beichen District
122	117.17	39.1321	Pharmaceutical manufacturing industry	Technology intensive	Tianjin	Tianjin	Nankai District
123	117.22	39.2168	Pharmaceutical manufacturing industry	Technology intensive	Tianjin	Tianjin	Beichen District
124	116.346	40.0055	Manufacturing of computers, communications and other electronic equipment	Technology intensive	Beijing	Beijing	Haidian District
125	114.211	36.7025	Metal products industry	Resource intensive	Hebei Province	Handan City	Wu'an City
126	116.372	39.9698	Nonferrous metal smelting and rolling processing industry	Capital intensive	Beijing	Beijing	Haidian District
127	115.472	38.8219	Automobile manufacturing industry	Technology intensive	Hebei Province	Baoding City	Lianchi District
128	116.431	39.8703	Manufacturing of railway, ship, aerospace and other transport equipment	Technology intensive	Beijing	Beijing	Fengtai District
129	116.297	39.9556	Manufacturing of railway, ship, aerospace and other transport equipment	Technology intensive	Beijing	Beijing	Haidian District
130	116.045	39.4854	Manufacturing of railway, ship, aerospace and other transport equipment	Technology intensive	Hebei Province	Baoding City	Zhuozhou City
131	116.357	39.9574	Manufacturing of computers, communications and other electronic equipment	Technology intensive	Beijing	Beijing	Haidian District
132	116.33	39.9527	Manufacturing of computers, communications and other electronic equipment	Technology intensive	Beijing	Beijing	Haidian District
133	116.313	39.8355	Manufacturing of railway, ship, aerospace and other transport equipment	Technology intensive	Beijing	Beijing	Fengtai District
134	116.437	39.8874	Pharmaceutical manufacturing industry	Technology intensive	Beijing	Beijing	Dongcheng District
135	116.282	39.9277	Manufacturing of railway, ship, aerospace and other transport equipment	Technology intensive	Beijing	Beijing	Haidian District
136	118.664	39.5113	Special equipment manufacturing	Technology intensive	Hebei Province	Tangshan City	Luannan County
137	116.293	39.8353	Nonferrous metal smelting and rolling processing industry	Capital intensive	Beijing	Beijing	Fengtai District
138	116.296	39.8275	Pharmaceutical manufacturing industry	Technology intensive	Beijing	Beijing	Fengtai District
139	116.307	39.8318	Special equipment manufacturing	Technology intensive	Beijing	Beijing	Fengtai District
140	117.724	39.8946	Manufacturing of computers, communications and other electronic equipment	Technology intensive	Hebei Province	Tangshan City	Yutian County

## Sheet: Classification of branches
Branches serial number	X	Y	Province	City	District and county	Type of industry	Industrial classification of resource intensive degree	Equity participation relationship	Office address
1	114.993	40.7586	Hebei Province	Zhangjiakou City	Qiaodong District	Non-metallic mineral products industry	Resource intensive	Subsidiary	Da Cang Gai Zhen Mei Jia Ying Cun, Qiaodong District, Zhangjiakou City, Hebei Province
2	115.457	39.3281	Hebei Province	Baoding City	Yi County	Non-metallic mineral products industry	Resource intensive	Subsidiary	Balizhuang Village, Gaocun Township, Yixian County
3	118.057	39.8872	Hebei Province	Tangshan City	Fengrun District	Non-metallic mineral products industry	Resource intensive	Subsidiary	Dougezhuang Village, Fengrun District, Tangshan
4	114.956	37.6911	Hebei Province	Xingtai City	Ningjin County	Non-metallic mineral products industry	Resource intensive	Subsidiary	East of Dingwei Line, Southwest of Haozhuang Village, Ningjin County
5	118.488	39.1123	Hebei Province	Tangshan City	Caofeidian area	Comprehensive utilization of waste resources	Resource intensive	Subsidiary	Caofeidian Industrial Zone Equipment Manufacturing Park
6	115.15	37.0805	Hebei Province	Xingtai City	Guangzong County	Non-metallic mineral products industry	Resource intensive	Subsidiary	West side of the middle section of Heping Road, Guangzong County
7	118.156	39.7394	Hebei Province	Tangshan City	Fengrun District	Non-metallic mineral products industry	Resource intensive	Joint venture	East of Rengezhuang Village, Fengrun District, Tangshan
8	118.466	39.2793	Hebei Province	Tangshan City	Caofeidian area	Comprehensive utilization of waste resources	Resource intensive	Joint venture	Caofeidian industrial zone
9	118.241	39.7019	Hebei Province	Tangshan City	Kaiping District	Rubber and plastic products industry	Resource intensive	Subsidiary	Tangma Road, Tangshan City, Hebei Province
10	118.199	39.8593	Hebei Province	Tangshan City	Fengrun District	Non-metallic mineral products industry	Resource intensive	Subsidiary	East Side of Linyin Road, Fengrun District, Tangshan City, Hebei Province
11	115.556	37.054	Hebei Province	Xingtai City	Qinghe County	Non-metallic mineral products industry	Resource intensive	Subsidiary	Qinghe County New Materials Industry Cluster (North of Longjiang Road)
12	114.603	38.0512	Hebei Province	Shijiazhuang City	Yuhua District	Special equipment manufacturing industry	Technology intensive	Subsidiary	No.9 Huanghe Avenue, Shijiazhuang High-tech Zone
13	115.662	39.0247	Hebei Province	Baoding City	Xu Shui District	Computer communication and other electronic equipment manufacturing industry	Technology intensive	Subsidiary	East Side of Jingshisan Road, Xu Shui Economic Development Zone, Baoding City
14	117.376	39.0697	Tianjin	Tianjin	Tung Lai District	Printing and recording media reproduction industry	Labor intensive	Subsidiary	No.23 Wujing Road, Dongli Development Zone, Tianjin
15	117.367	39.0654	Tianjin	Tianjin	Tung Lai District	Printing and recording media reproduction industry	Labor intensive	Subsidiary	No.62 Wuwei Road, Dongli Development Zone, Dongli District, Tianjin
16	118.71	39.7471	Hebei Province	Tangshan City	Luanzhou City	Petroleum, coal and other fuel processing industries	Resource intensive	Subsidiary	Taiwan Business Industrial Park, Luanxian County, Hebei Province
17	118.067	40.8504	Hebei Province	Chengde City	Double Bridge Area	Nonferrous metal smelting and rolling processing industry	Capital intensive	Subsidiary	Xiejiaying Village, Shangbancheng, Chengde City
18	115.578	38.8802	Hebei Province	Baoding City	Lianchi District	Ferrous metal smelting and rolling processing industry	Capital intensive	Subsidiary	Baoding Lianchi District Private Science and Technology Park
19	117.744	40.9587	Hebei Province	Chengde City	Shuangluan District	Chemical raw materials and chemical products manufacturing industry	Technology intensive	Joint venture	Chengde Shuangluan District Luanhe Town Chenggang Factory
20	118.269	39.6771	Hebei Province	Tangshan City	Kaiping District	Non-metallic mineral products industry	Resource intensive	Joint venture	Kaiping Town First Street, Kaiping District, Tangshan
21	117.711	40.9587	Hebei Province	Chengde City	Shuangluan District	Metal products industry	Resource intensive	Subsidiary	Xidi Village, Xidi Township, Shuangluan District, Chengde
22	119.541	40.2081	Hebei Province	Qinhuangdao City	Qinglong Manchu Autonomous County	Metal products industry	Resource intensive	Subsidiary	Shanshenmiao Village, Zushan Town, Qinglong Manchu Autonomous County
23	118.219	39.6475	Hebei Province	Tangshan City	Lubei district	Chemical raw materials and chemical products manufacturing industry	Technology intensive	Joint venture	No.9 Binhe Road, Lubei District, Tangshan City, Hebei Province
24	117.743	40.961	Hebei Province	Chengde City	Shuangluan District	Other manufacturing industries	Resource intensive	Subsidiary	No.1 Office Building of Hegang Chenggang, Luanhe Town, Shuangluan District, Chengde City, Hebei Province
25	116.499	39.9851	Beijing	Beijing	Chaoyang District	Computer communication and other electronic equipment manufacturing industry	Technology intensive	Subsidiary	No.10 Jiuxianqiao Road, Chaoyang District, Beijing
26	116.499	39.9851	Beijing	Beijing	Chaoyang District	Computer communication and other electronic equipment manufacturing industry	Technology intensive	Joint venture	No.10 Jiuxianqiao Road, Chaoyang District, Beijing
27	116.519	39.7825	Beijing	Beijing	Daxing District	Computer communication and other electronic equipment manufacturing industry	Technology intensive	Subsidiary	No.8 Xihuan Middle Road, Beijing Economic and Technological Development Zone, Beijing
28	116.805	40.3529	Beijing	Beijing	Miyun district	Electrical machinery and equipment manufacturing industry	Technology intensive	Subsidiary	No.15 Huitong Street, Miyun District Economic Development Zone, Beijing
29	116.687	40.1014	Beijing	Beijing	Shunyi District	Wine, beverage and refined tea manufacturing industry	Labor intensive	Subsidiary	No.8 Shuanghe Street, Shunyi District, Beijing
30	114.635	37.0211	Hebei Province	Xingtai City	Nanhe District	Wine, beverage and refined tea manufacturing industry	Labor intensive	Subsidiary	Nanhe County West Outer Ring Industrial Park
31	116.13	38.196	Hebei Province	Cangzhou City	Xian County	Wine, beverage and refined tea manufacturing industry	Labor intensive	Subsidiary	No.9 Xian County High-tech Development Zone
32	116.13	38.196	Hebei Province	Cangzhou City	Xian County	Non-metallic mineral products industry	Resource intensive	Subsidiary	No.9 Nanxin Street, Chengnan Industrial Park, Xian County
33	114.573	36.6646	Hebei Province	Handan City	Congtai District	Special equipment manufacturing industry	Technology intensive	Joint venture	No.99 Harmony Street, Handan Economic Development Zone
34	114.14	36.6155	Hebei Province	Handan City	Wu'an City	Chemical raw materials and chemical products manufacturing industry	Technology intensive	Subsidiary	North of Shangluoyang Village, Wu'an City, Hebei Province
35	114.395	36.4658	Hebei Province	Handan City	Hanshan District	Metal products industry	Resource intensive	Subsidiary	No.1 Xinxing Street, Matou Ecological Industrial City, Handan Municipal District
36	114.548	36.6501	Hebei Province	Handan City	Congtai District	Special equipment manufacturing industry	Technology intensive	Subsidiary	No.2 Century Street, Handan Economic Development Zone
37	114.429	36.5933	Hebei Province	Handan City	Renaissance District	Metal products industry	Resource intensive	Subsidiary	No.4 Shihua Street, Fuxing District, Handan City, Hebei Province
38	117.683	41.2495	Hebei Province	Chengde City	Longhua County	Non-metallic mineral products industry	Resource intensive	Sun Company	No.2 Yuanyuan Road, New Building Materials Industrial Park, Longhua Economic Development Zone, Longhua County, Chengde City, Hebei Province
39	117.913	39.3052	Tianjin	Tianjin	Binhai New Area	Non-metallic mineral products industry	Resource intensive	Subsidiary	No.51 Jida Road, Yangjiabo Town, Binhai New Area, Tianjin
40	116.351	40.0599	Beijing	Beijing	Haidian District	Rubber and plastic products industry	Resource intensive	Subsidiary	No.16 Building Materials City West Road, Xisanqi, Haidian District, Beijing
41	116.255	40.2136	Beijing	Beijing	Changping District	Special equipment manufacturing industry	Technology intensive	Joint venture	No.28 Zhenxing Road, Changping District, Beijing
42	119.66	39.9561	Hebei Province	Qinhuangdao City	Seaport area	Non-metallic mineral products industry	Resource intensive	Sun Company	No.541 Qinhuang East Street, Haigang District, Qinhuangdao City, Hebei Province
43	116.05	37.3718	Hebei Province	Hengshui City	Gucheng County	Non-metallic mineral products industry	Resource intensive	Subsidiary	Gucheng County Xia Zhuang Industrial Project Area
44	114.235	38.2535	Hebei Province	Shijiazhuang City	Pingshan County	Non-metallic mineral products industry	Resource intensive	Sun Company	Dianchang Road, Pingshan Town, Pingshan County
45	117.022	39.1188	Tianjin	Tianjin	Xiqing District	Electrical machinery and equipment manufacturing industry	Technology intensive	Subsidiary	No.98 Liukou Road, Yangliuqing Town, Xiqing District (No.23-1, New Energy and New Materials Industrial Base)
46	116.778	39.5798	Hebei Province	Langfang City	Guangyang District	Instrument manufacturing industry	Technology intensive	Subsidiary	Huaxiang Road, Langfang Development Zone
47	117.127	39.0886	Tianjin	Tianjin	Xiqing District	Non-metallic mineral products industry	Resource intensive	Sun Company	Unit 510, Area A, No.1 Rongyuan Road, Huayuan Industrial Zone, Binhai High-tech Zone, Tianjin
48	116.77	39.5911	Hebei Province	Langfang City	Guangyang District	Wine, beverage and refined tea manufacturing industry	Labor intensive	Subsidiary	Cuiqing Road, Langfang Development Zone
49	116.651	40.3281	Beijing	Beijing	Huairou District	Wine, beverage and refined tea manufacturing industry	Labor intensive	Subsidiary	No.16 Kaikai Road, Huairou District, Beijing
50	117.425	40.9976	Hebei Province	Chengde City	Luanping County	Non-metallic mineral products industry	Resource intensive	Joint venture	No.6 Chengde High-tech Industrial Development Zone
51	118.488	39.1123	Hebei Province	Tangshan City	Caofeidian area	General equipment manufacturing industry	Technology intensive	Subsidiary	Hebei Tangshan Caofeidian Equipment Manufacturing Industrial Park
52	118.488	39.1123	Hebei Province	Tangshan City	Caofeidian area	General equipment manufacturing industry	Technology intensive	Subsidiary	Caofeidian Industrial Zone Equipment Manufacturing Park
53	118.511	39.1173	Hebei Province	Tangshan City	Caofeidian area	General equipment manufacturing industry	Technology intensive	Subsidiary	In Huahai Fengneng No.1 Factory Building on the west side of A5 Road on the south side of North Ring Road in Equipment Manufacturing Park of Caofeidian Industrial Zone
54	116.134	39.7283	Beijing	Beijing	Fangshan District	Pharmaceutical manufacturing industry	Technology intensive	Subsidiary	No.1 Jinguang North Street, Liangxiang Town Industrial Development Zone, Fangshan District, Beijing
55	116.233	39.9504	Beijing	Beijing	Haidian District	Non-metallic mineral products industry	Resource intensive	Subsidiary	Jushan Village, Sijiqing Township, Haidian District, Beijing
56	116.76	40.0476	Beijing	Beijing	Shunyi District	Metal products industry	Resource intensive	Sun Company	No.200 Renli Road, Liqiao Town, Shunyi District, Beijing
57	118.43	39.2845	Hebei Province	Tangshan City	Caofeidian area	General equipment manufacturing industry	Technology intensive	Joint venture	Private Economic Zone on the West Side of Tanghai Road, Tanghai Town, Caofeidian Area
58	116.761	40.0285	Beijing	Beijing	Shunyi District	Rubber and plastic products industry	Resource intensive	Joint venture	No.3, Nanzhuangtou Section, Renli Road, Liqiao Town, Shunyi District, Beijing
59	117.491	39.1182	Tianjin	Tianjin	Binhai New Area	Metal products industry	Resource intensive	Joint venture	No.216 Gaoxin Second Road, Binhai Science and Technology Park, Tianjin Binhai High-tech Zone
60	118.523	39.0082	Hebei Province	Tangshan City	Caofeidian area	Chemical raw materials and chemical products manufacturing industry	Technology intensive	Joint venture	Caofeidian Industrial Zone Chemical Industry Park
61	119.824	39.994	Hebei Province	Qinhuangdao City	Seaport area	Ferrous metal smelting and rolling processing industry	Capital intensive	Joint venture	No.9 Dili Road, Qinhuangdao Economic and Technological Development Zone (East District), Hebei Province
62	118.466	39.2793	Hebei Province	Tangshan City	Caofeidian area	Comprehensive utilization of waste resources	Resource intensive	Joint venture	Caofeidian industrial zone
63	118.574	39.9687	Hebei Province	Tangshan City	Qian'an City	Non-metallic mineral products industry	Resource intensive	Joint venture	Songting Village, Muchangkou Town, Qian'an City, Hebei Province
64	118.508	38.9691	Hebei Province	Tangshan City	Caofeidian area	Ferrous metal smelting and rolling processing industry	Capital intensive	Subsidiary	Caofeidian Industrial Zone Iron and Steel Power Park
65	118.466	39.2793	Hebei Province	Tangshan City	Caofeidian area	Petroleum, coal and other fuel processing industries	Resource intensive	Joint venture	Caofeidian industrial zone
66	118.581	39.9994	Hebei Province	Tangshan City	Qian'an City	Petroleum, coal and other fuel processing industries	Resource intensive	Joint venture	Binhe Village, Yangdianzi Town, Qian'an City, Hebei Province
67	116.247	40.2009	Beijing	Beijing	Changping District	Metal products industry	Resource intensive	Subsidiary	No.29 Chuangxin Road, Changping District, Beijing
68	117.073	39.4043	Tianjin	Tianjin	Wuqing District	Metal products industry	Resource intensive	Subsidiary	No.12 Quanzhou Road, Wuqing Development Zone, Wuqing District, Tianjin
69	114.69	38.0174	Hebei Province	Shijiazhuang City	Gaocheng District	Nonferrous metal smelting and rolling processing industry	Capital intensive	Subsidiary	No.17 Century Avenue, Shijiazhuang Economic and Technological Development Zone, Hebei Province
70	116.725	39.0877	Hebei Province	Langfang City	Bazhou City	Metal products industry	Resource intensive	Subsidiary	North of Wuping East Road, Shengfang Town, Bazhou City, Langfang City, Hebei Province
71	116.248	40.2118	Beijing	Beijing	Changping District	Computer communication and other electronic equipment manufacturing industry	Technology intensive	Subsidiary	No.10 Chuangxin Road, Changping District, Beijing
72	117.718	39.0685	Tianjin	Tianjin	Binhai New Area	Nonferrous metal smelting and rolling processing industry	Capital intensive	Subsidiary	Tianjin Economic and Technological Development Zone
73	117.049	39.0636	Tianjin	Tianjin	Xiqing District	Pharmaceutical manufacturing industry	Technology intensive	Subsidiary	Xiqing District Zhangjiawo Town Industrial Zone
74	116.314	40.2092	Beijing	Beijing	Changping District	Pharmaceutical manufacturing industry	Technology intensive	Subsidiary	No.2 Lixiang Road, Science and Technology Park, Changping District, Beijing
75	117.752	39.9122	Hebei Province	Tangshan City	Yutian County	Computer communication and other electronic equipment manufacturing industry	Technology intensive	Subsidiary	In Xinxing Electronic Industrial Park, Yutian County, Tangshan City, Hebei Province,
76	116.506	39.9813	Beijing	Beijing	Chaoyang District	Computer communication and other electronic equipment manufacturing industry	Technology intensive	Subsidiary	Room 301, Floor 3, Building 2, Courtyard 9, Jiuxianqiao East Road, Chaoyang District, Beijing
77	117.724	39.8946	Hebei Province	Tangshan City	Yutian County	Computer communication and other electronic equipment manufacturing industry	Technology intensive	Sun Company	No.3129 Wuzhong West Street, Yutian County
78	116.808	38.3453	Hebei Province	Cangzhou City	Canal zone	Rubber and plastic products industry	Resource intensive	Subsidiary	North of Changchun Road and West of Jilin Avenue in Cangzhou High-tech Industrial Development Zone
79	116.808	38.3453	Hebei Province	Cangzhou City	Canal zone	Rubber and plastic products industry	Resource intensive	Subsidiary	North of Yongji Road and East of Jilin Avenue in Cangzhou High-tech Industrial Development Zone, Hebei Province
80	116.808	38.3453	Hebei Province	Cangzhou City	Canal zone	Rubber and plastic products industry	Resource intensive	Subsidiary	North of Yongji Road and East of Jilin Avenue in Cangzhou High-tech Industrial Development Zone, Hebei Province
81	116.846	38.3196	Hebei Province	Cangzhou City	Canal zone	Rubber and plastic products industry	Resource intensive	Subsidiary	Dongsu Industrial Park, North of Canghe Road, Yunhe District, Cangzhou City
82	116.249	40.086	Beijing	Beijing	Haidian District	Computer communication and other electronic equipment manufacturing industry	Technology intensive	Subsidiary	C405, Floor 4, North Building, Big Dipper Building, Building 1, No.7 Fengxian East Road, Haidian District, Beijing
83	117.744	39.1326	Tianjin	Tianjin	Binhai New Area	Chemical raw materials and chemical products manufacturing industry	Technology intensive	Subsidiary	621 Chuangyan Building, No.355 Animation East Road, Sino-Singapore Tianjin Eco-city, Binhai New Area, Tianjin
84	118.086	39.2848	Hebei Province	Tangshan City	Fengnan district	Non-metallic mineral products industry	Resource intensive	Subsidiary	No.18 Rong Sheng Street, Fengnan Coastal Industrial Zone, Tangshan City
85	117.103	39.0921	Tianjin	Tianjin	Xiqing District	Special equipment manufacturing industry	Technology intensive	Subsidiary	Building 3, No.8, Haitai Development Second Road, Huayuan Industrial Zone, Tianjin Binhai High-tech Zone
86	115.643	39.0111	Hebei Province	Baoding City	Xu Shui District	Special equipment manufacturing industry	Technology intensive	Subsidiary	Liuling Road, Xushui District, Baoding City (in Juli Group Factory)
87	118.706	40.0042	Hebei Province	Tangshan City	Qian'an City	Metal products industry	Resource intensive	Subsidiary	West Weijiu Street South, Jingshi Road, Qian'an Economic Development Zone, Tangshan City, Hebei Province
88	116.711	40.3256	Beijing	Beijing	Huairou District	Electrical machinery and equipment manufacturing industry	Technology intensive	Subsidiary	No.76 Hengli Street, Beifang Town, Huairou District, Beijing
89	116.711	40.298	Beijing	Beijing	Huairou District	Electrical machinery and equipment manufacturing industry	Technology intensive	Subsidiary	No.3 Long Yun Road, Beifang Town, Huairou District, Beijing
90	116.832	39.9681	Hebei Province	Langfang City	Sanhe City	Electrical machinery and equipment manufacturing industry	Technology intensive	Subsidiary	No.1 Hanwang Road, Yanjiao Economic and Technological Development Zone
91	116.832	39.9681	Hebei Province	Langfang City	Sanhe City	Computer communication and other electronic equipment manufacturing industry	Technology intensive	Subsidiary	No.1 Hanwang Road, Yanjiao Economic and Technological Development Zone, Sanhe City, Langfang City, Hebei Province
92	116.596	40.1141	Beijing	Beijing	Shunyi District	Computer communication and other electronic equipment manufacturing industry	Technology intensive	Subsidiary	No.6 Zhuyuan Third Street, Shunyi District, Beijing (Tianzhu Comprehensive Bonded Zone)
93	116.33	38.6634	Hebei Province	Cangzhou City	Hejian City	Agricultural and sideline food processing industry	Labor intensive	Sun Company	Wofotang Town Zhanghou Village East, Hejian City, Cangzhou City, Hebei Province
94	115.59	38.4942	Hebei Province	Baoding City	Lixian County	Agricultural and sideline food processing industry	Labor intensive	Subsidiary	Lixian Industrial Park, Baoding City, Hebei Province
95	115.733	38.241	Hebei Province	Hengshui City	Raoyang County	Agricultural and sideline food processing industry	Labor intensive	Subsidiary	No.9 Zongqi Road, Raoyang Economic Development Zone, Hebei Province
96	114.419	37.3471	Hebei Province	Xingtai City	Neiqiu County	Agricultural and sideline food processing industry	Labor intensive	Sun Company	West of Yanwuchuan Village, Wuguodian Township, Neiqiu County
97	116.305	39.6778	Beijing	Beijing	Daxing District	Pharmaceutical manufacturing industry	Technology intensive	Sun Company	No.25 Xiangrui Street, Daxing Biomedical Industry Base, Zhongguancun Science Park, Daxing District, Beijing
98	116.87	38.002	Hebei Province	Cangzhou City	Nanpi County	Agricultural and sideline food processing industry	Labor intensive	Sun Company	No.58, South of Yongda Road, Wumaying Industrial Park, Nanpi Economic Development Zone, Nanpi County, Cangzhou City, Hebei Province
99	116.564	38.2467	Hebei Province	Cangzhou City	Cangxian County	Agricultural and sideline food processing industry	Labor intensive	Sun Company	Gao Chuan Township Government Hospital, Cangxian County, Cangzhou City, Hebei Province
100	117.239	39.2318	Tianjin	Tianjin	Beichen District	Pharmaceutical manufacturing industry	Technology intensive	Subsidiary	No.10 Yizhong Road, Beichen Science and Technology Industrial Park, Tianjin New Technology Industrial Park 416
101	117.254	39.006	Tianjin	Tianjin	Xiqing District	Pharmaceutical manufacturing industry	Technology intensive	Subsidiary	No.16 Weisan Road, Microelectronics Industrial Zone, Tianjin Economic and Technological Development Zone
102	117.441	39.1354	Tianjin	Tianjin	Tung Lai District	Pharmaceutical manufacturing industry	Technology intensive	Subsidiary	No.269 Huanhe South Road, Tianjin Pilot Free Trade Zone (Airport Economic Zone)
103	117.527	38.3624	Hebei Province	Cangzhou City	Huanghua City	Pharmaceutical manufacturing industry	Technology intensive	Sun Company	South of Chemical Avenue and East of Jingsi Road in West District of Cangzhou Lingang Economic and Technological Development Zone
104	117.433	39.1411	Tianjin	Tianjin	Tung Lai District	Computer communication and other electronic equipment manufacturing industry	Technology intensive	Subsidiary	No.26 Hangyu Road, Tianjin Pilot Free Trade Zone (Airport Economic Zone)
105	114.255	36.9218	Hebei Province	Xingtai City	Shahe City	Rubber and plastic products industry	Resource intensive	Subsidiary	Long Xing Street, Donghuan Road, Shahe City
106	114.544	36.8486	Hebei Province	Xingtai City	Shahe City	Chemical raw materials and chemical products manufacturing industry	Technology intensive	Subsidiary	Nanwang Village East, Shahe City
107	114.511	37.0767	Hebei Province	Xingtai City	Xiangdu District	Electrical machinery and equipment manufacturing industry	Technology intensive	Sun Company	Xingda Street, South Park, Xingtai Development Zone
108	117.08	40.0011	Hebei Province	Langfang City	Sanhe City	Electrical machinery and equipment manufacturing industry	Technology intensive	Sun Company	On the west side of Yingbin North Road and the south side of Planning Road in Yanjiao Development Zone, Sanhe City
109	114.913	37.6382	Hebei Province	Xingtai City	Ningjin County	Chemical raw materials and chemical products manufacturing industry	Technology intensive	Sun Company	No.267 Jinglong Street, Ningjin County, Xingtai City, Hebei Province
110	114.867	40.6283	Hebei Province	Zhangjiakou City	Xuanhua District	Electrical machinery and equipment manufacturing industry	Technology intensive	Sun Company	Ta'er Cun Xiang Bao Jia Zhuang Cun, Xuanhua District, Zhangjiakou City, Hebei Province
111	114.621	41.8775	Hebei Province	Zhangjiakou City	Kangbao County	Other manufacturing industries	Resource intensive	Sun Company	Room 107, Management Committee of Kangbao County Economic Development Zone, Kangbao County, Zhangjiakou City, Hebei Province
112	114.902	37.6416	Hebei Province	Xingtai City	Ningjin County	Nonferrous metal smelting and rolling processing industry	Capital intensive	Sun Company	No.279 Jinglong Street, Ningjin County
113	114.511	37.0767	Hebei Province	Xingtai City	Xiangdu District	Electrical machinery and equipment manufacturing industry	Technology intensive	Sun Company	Xingda Street, South Park, Xingtai Economic Development Zone, Hebei Province
114	114.909	37.6444	Hebei Province	Xingtai City	Ningjin County	Electrical machinery and equipment manufacturing industry	Technology intensive	Sun Company	Jinglong Street, Ningjin County, Xingtai City, Hebei Province
115	114.551	37.069	Hebei Province	Xingtai City	Xiangdu District	Chemical raw materials and chemical products manufacturing industry	Technology intensive	Sun Company	No.188 Xindu Road, Xingtai Economic Development Zone, Hebei Province
116	114.547	37.0124	Hebei Province	Xingtai City	Xiangdu District	Electrical machinery and equipment manufacturing industry	Technology intensive	Sun Company	No.1688 Chang'an Road, Xingtai Economic Development Zone
117	114.926	37.6256	Hebei Province	Xingtai City	Ningjin County	Electrical machinery and equipment manufacturing industry	Technology intensive	Sun Company	Ningjin County High-tech Development Zone, Xingtai City, Hebei Province
118	115.864	38.4524	Hebei Province	Cangzhou City	Suning County	Leather, fur, feathers and their products and footwear industry	Labor intensive	Subsidiary	Guanghua Street, Suning County, Hebei Province
119	115.163	38.8735	Hebei Province	Baoding City	Shunping County	Special equipment manufacturing industry	Technology intensive	Subsidiary	Hebei Province Bao
120	117.399	39.1374	Tianjin	Tianjin	Tung Lai District	Special equipment manufacturing industry	Technology intensive	Joint venture
121	117.404	39.1426	Tianjin	Tianjin	Tung Lai District	Special equipment manufacturing industry	Technology intensive	Subsidiary
122	117.093	39.1994	Tianjin	Tianjin	Beichen District	Automobile manufacturing industry	Technology intensive	Subsidiary
123	116.55	40.2218	Beijing	Beijing	Shunyi District	Special equipment manufacturing industry	Technology intensive	Joint venture
124	117.336	38.3775	Hebei Province	Cangzhou City	Huanghua City	Special equipment manufacturing industry	Technology intensive	Subsidiary
125	117.404	39.1426	Tianjin	Tianjin	Tung Lai District	Special equipment manufacturing industry	Technology intensive	Subsidiary
126	117.409	39.1368	Tianjin	Tianjin	Tung Lai District	Automobile manufacturing industry	Technology intensive	Subsidiary
127	117.271	39.7626	Tianjin	Tianjin	Baodi District	Printing and recording media reproduction industry	Labor intensive	Subsidiary
128	117.271	39.7626	Tianjin	Tianjin	Baodi District	Printing and recording media reproduction industry	Labor intensive	Subsidiary
129	117.271	39.7626	Tianjin	Tianjin	Baodi District	Printing and recording media reproduction industry	Labor intensive	Subsidiary
130	117.278	39.7688	Tianjin	Tianjin	Baodi District	Printing and recording media reproduction industry	Labor intensive	Subsidiary
131	117.271	39.7626	Tianjin	Tianjin	Baodi District	Printing and recording media reproduction industry	Labor intensive	Subsidiary
132	116.527	39.8002	Beijing	Beijing	Daxing District	Printing and recording media reproduction industry	Labor intensive	Subsidiary
133	117.376	39.0697	Tianjin	Tianjin	Tung Lai District	Printing and recording media reproduction industry	Labor intensive	Joint venture
134	116.704	39.4927	Hebei Province	Langfang City	Anci district	Printing and recording media reproduction industry	Labor intensive	Subsidiary
135	116.305	39.6725	Beijing	Beijing	Daxing District	Pharmaceutical manufacturing industry	Technology intensive	Subsidiary
136	115.719	37.8173	Hebei Province	Hengshui City	Taocheng District	Pharmaceutical manufacturing industry	Technology intensive	Sun Company
137	114.615	38.0285	Hebei Province	Shijiazhuang City	Yuhua District	Pharmaceutical manufacturing industry	Technology intensive	Subsidiary
138	116.212	37.4267	Hebei Province	Hengshui City	Gucheng County	Pharmaceutical manufacturing industry	Technology intensive	Subsidiary
139	116.637	40.1776	Beijing	Beijing	Shunyi District	Textile, garment and apparel industry	Labor intensive	Subsidiary
140	119.526	39.8947	Hebei Province	Qinhuangdao City	Seaport area	Automobile manufacturing industry	Technology intensive	Joint venture
141	119.526	39.8947	Hebei Province	Qinhuangdao City	Seaport area	Rubber and plastic products industry	Resource intensive	Joint venture
142	119.526	39.8947	Hebei Province	Qinhuangdao City	Seaport area	Automobile manufacturing industry	Technology intensive	Subsidiary
143	114.696	38.0397	Hebei Province	Shijiazhuang City	Gaocheng District	Metal products industry	Resource intensive	Sun Company
144	116.693	40.3777	Beijing	Beijing	Huairou District	Metal products industry	Resource intensive	Subsidiary
145	117.386	39.1538	Tianjin	Tianjin	Tung Lai District	Metal products industry	Resource intensive	Subsidiary
146	114.384	37.9763	Hebei Province	Shijiazhuang City	Luquan district	Metal products industry	Resource intensive	Subsidiary
147	116.677	40.3711	Beijing	Beijing	Huairou District	Metal products industry	Resource intensive	Subsidiary
148	117.344	39.7084	Tianjin	Tianjin	Baodi District	Special equipment manufacturing industry	Technology intensive	Joint venture
149	117.254	39.0697	Tianjin	Tianjin	Hexi District	Food manufacturing industry	Labor intensive	Subsidiary
150	117.438	39.1358	Tianjin	Tianjin	Tung Lai District	Food manufacturing industry	Labor intensive	Subsidiary
151	116.706	40.1499	Beijing	Beijing	Shunyi District	Metal products industry	Resource intensive	Joint venture
152	116.706	40.1499	Beijing	Beijing	Shunyi District	Electrical machinery and equipment manufacturing industry	Technology intensive	Subsidiary
153	114.673	38.2365	Hebei Province	Shijiazhuang City	Zhengding County	Other manufacturing industries	Resource intensive	Subsidiary
154	114.603	38.0512	Hebei Province	Shijiazhuang City	Yuhua District	Special equipment manufacturing industry	Technology intensive	Subsidiary
155	116.499	39.9851	Beijing	Beijing	Chaoyang District	Computer communication and other electronic equipment manufacturing industry	Technology intensive	Subsidiary
156	116.499	39.9851	Beijing	Beijing	Chaoyang District	Computer communication and other electronic equipment manufacturing industry	Technology intensive	Joint venture
157	116.519	39.7825	Beijing	Beijing	Daxing District	Computer communication and other electronic equipment manufacturing industry	Technology intensive	Subsidiary
158	116.805	40.3529	Beijing	Beijing	Miyun district	Electrical machinery and equipment manufacturing industry	Technology intensive	Subsidiary
159	116.671	40.0953	Beijing	Beijing	Shunyi District	Special equipment manufacturing industry	Technology intensive	Subsidiary
160	117.779	39.1813	Tianjin	Tianjin	Binhai New Area	Textile industry	Labor intensive	Subsidiary
161	117.076	39.4044	Tianjin	Tianjin	Wuqing District	Special equipment manufacturing industry	Technology intensive	Sun Company
162	115.344	38.5056	Hebei Province	Baoding City	Anguo City	Pharmaceutical manufacturing industry	Technology intensive	Sun Company
163	117.041	39.4526	Tianjin	Tianjin	Wuqing District	Pharmaceutical manufacturing industry	Technology intensive	Subsidiary
164	116.955	39.2683	Tianjin	Tianjin	Wuqing District	General equipment manufacturing industry	Technology intensive	Joint venture
165	116.041	39.4833	Hebei Province	Baoding City	Zhuozhou City	Non-metallic mineral products industry	Resource intensive	Subsidiary
166	116.528	39.752	Beijing	Beijing	Daxing District	Electrical machinery and equipment manufacturing industry	Technology intensive	Subsidiary
167	116.586	40.1845	Beijing	Beijing	Shunyi District	Computer communication and other electronic equipment manufacturing industry	Technology intensive	Subsidiary
168	117.526	38.3608	Hebei Province	Cangzhou City	Huanghua City	Chemical raw materials and chemical products manufacturing industry	Technology intensive	Subsidiary
169	117.363	38.9441	Tianjin	Tianjin	Jinnan District	Nonferrous metal smelting and rolling processing industry	Capital intensive	Subsidiary
170	114.612	36.6353	Hebei Province	Handan City	Congtai District	Pharmaceutical manufacturing industry	Technology intensive	Subsidiary
171	116.016	39.4864	Hebei Province	Handan City	Quzhou County	Agricultural and sideline food processing industry	Labor intensive	Subsidiary
172	114.963	36.7715	Hebei Province	Handan City	Quzhou County	Agricultural and sideline food processing industry	Labor intensive	Sun Company
173	115.041	36.8918	Hebei Province	Handan City	Quzhou County	Agricultural and sideline food processing industry	Labor intensive	Subsidiary
174	115.289	36.554	Hebei Province	Handan City	Guantao County	Pharmaceutical manufacturing industry	Technology intensive	Sun Company
175	114.612	36.6353	Hebei Province	Handan City	Congtai District	Food manufacturing industry	Labor intensive	Subsidiary
176	116.118	39.9109	Beijing	Beijing	Mentougou District	Instrument manufacturing industry	Technology intensive	Subsidiary
177	116.793	38.8513	Tianjin	Tianjin	Jinghai District	Special equipment manufacturing industry	Technology intensive	Subsidiary
178	117.239	39.2318	Tianjin	Tianjin	Beichen District	Paper and paper products industry	Resource intensive	Subsidiary
179	117.191	39.3109	Tianjin	Tianjin	Beichen District	Special equipment manufacturing industry	Technology intensive	Sun Company
180	117.131	39.2714	Tianjin	Tianjin	Beichen District	Special equipment manufacturing industry	Technology intensive	Subsidiary
181	117.191	39.3109	Tianjin	Tianjin	Beichen District	Special equipment manufacturing industry	Technology intensive	Subsidiary
182	114.673	38.2365	Hebei Province	Shijiazhuang City	Zhengding County	Pharmaceutical manufacturing industry	Technology intensive	Subsidiary
183	114.409	37.9122	Hebei Province	Shijiazhuang City	Luquan district	Pharmaceutical manufacturing industry	Technology intensive	Subsidiary
184	116.819	39.9809	Hebei Province	Langfang City	Sanhe City	Pharmaceutical manufacturing industry	Technology intensive	Sun Company
185	114.646	38.0394	Hebei Province	Shijiazhuang City	Yuhua District	General equipment manufacturing industry	Technology intensive	Joint venture
186	115.665	37.0345	Hebei Province	Xingtai City	Qinghe County	Automobile manufacturing industry	Technology intensive	Subsidiary
187	117.383	38.8325	Tianjin	Tianjin	Binhai New Area	General equipment manufacturing industry	Technology intensive	Subsidiary
188	117.096	39.0842	Tianjin	Tianjin	Xiqing District	Railway, ship, aerospace and other transportation equipment manufacturing industry	Technology intensive	Subsidiary
189	117.098	39.0747	Tianjin	Tianjin	Xiqing District	Electrical machinery and equipment manufacturing industry	Technology intensive	Subsidiary
190	115.575	38.8819	Hebei Province	Baoding City	Lianchi District	Automobile manufacturing industry	Technology intensive	Sun Company
191	117.542	39.0825	Tianjin	Tianjin	Tung Lai District	Automobile manufacturing industry	Technology intensive	Subsidiary
192	117.542	39.0825	Tianjin	Tianjin	Tung Lai District	Special equipment manufacturing industry	Technology intensive	Sun Company
193	115.489	38.7851	Hebei Province	Baoding City	Qingyuan District	Nonferrous metal smelting and rolling processing industry	Capital intensive	Sun Company
194	115.489	38.7851	Hebei Province	Baoding City	Qingyuan District	Nonferrous metal smelting and rolling processing industry	Capital intensive	Subsidiary
195	117.542	39.0825	Tianjin	Tianjin	Tung Lai District	Automobile manufacturing industry	Technology intensive	Sun Company
196	117.533	39.0786	Tianjin	Tianjin	Tung Lai District	Nonferrous metal smelting and rolling processing industry	Capital intensive	Sun Company
197	115.489	38.7851	Hebei Province	Baoding City	Qingyuan District	Nonferrous metal smelting and rolling processing industry	Capital intensive	Sun Company
198	119.53	39.9508	Hebei Province	Qinhuangdao City	Seaport area	Automobile manufacturing industry	Technology intensive	Subsidiary
199	115.452	38.9536	Hebei Province	Baoding City	Jingxiu District	Chemical raw materials and chemical products manufacturing industry	Technology intensive	Joint venture
200	117.542	39.0825	Tianjin	Tianjin	Tung Lai District	Automobile manufacturing industry	Technology intensive	Sun Company
201	115.464	38.9127	Hebei Province	Baoding City	Jingxiu District	Chemical raw materials and chemical products manufacturing industry	Technology intensive	Subsidiary
202	116.385	39.9682	Beijing	Beijing	Xicheng District	Computer communication and other electronic equipment manufacturing industry	Technology intensive	Subsidiary
203	117.627	39.0733	Tianjin	Tianjin	Binhai New Area	Electrical machinery and equipment manufacturing industry	Technology intensive	Subsidiary
204	116.372	39.762	Beijing	Beijing	Daxing District	Pharmaceutical manufacturing industry	Technology intensive	Subsidiary
205	115.809	37.7949	Hebei Province	Hengshui City	Wuyi County	Chemical raw materials and chemical products manufacturing industry	Technology intensive	Subsidiary
206	117.064	38.8406	Tianjin	Tianjin	Binhai New Area	Chemical raw materials and chemical products manufacturing industry	Technology intensive	Subsidiary
207	116.572	39.7351	Beijing	Beijing	Tongzhou District	Instruments and meters	Technology intensive	Subsidiary
208	116.639	40.1095	Beijing	Beijing	Shunyi District		Technology intensive	Subsidiary
209	114.713	38.0352	Hebei Province	Shijiazhuang City	Gaocheng District		Labor intensive	Subsidiary
210	116.675	40.3478	Beijing	Beijing	Huairou District		Technology intensive	Subsidiary
211	119.519	39.9332	Hebei Province	Qinhuangdao City	Seaport area		Resource intensive	Subsidiary
212	117.021	40.0475	Beijing	Beijing	Pinggu District		Technology intensive	Joint venture
213	118.495	39.6152	Hebei Province	Tangshan City	Luanzhou City		Resource intensive	Subsidiary
214	117.075	39.0765	Tianjin	Tianjin	Xiqing District		Technology intensive	Joint venture
215	117.147	38.6999	Tianjin	Tianjin	Jinghai District		Resource intensive	Subsidiary
216	117.271	38.9887	Tianjin	Tianjin	Xiqing District		Technology intensive	Subsidiary
217	116.289	39.866	Beijing	Beijing	Fengtai District		Technology intensive	Subsidiary
218	116.372	39.7654	Beijing	Beijing	Daxing District		Technology intensive	Subsidiary
219	116.127	39.9069	Beijing	Beijing	Mentougou District		Technology intensive	Subsidiary
220	115.355	38.5002	Hebei Province	Baoding City	Anguo City		Technology intensive	Subsidiary
221	116.32	39.687	Beijing	Beijing	Daxing District		Labor intensive	Subsidiary
222	117.745	39.9066	Hebei Province	Tangshan City	Yutian County		Technology intensive	Sun Company
223	117.725	39.792	Hebei Province	Tangshan City	Yutian County		Technology intensive	Sun Company
224	116.734	39.7828	Beijing	Beijing	Tongzhou District		Technology intensive	Sun Company
225	117.717	39.8898	Hebei Province	Tangshan City	Yutian County		Labor intensive	Sun Company
226	116.729	39.5879	Hebei Province	Langfang City	Guangyang District		Technology intensive	Sun Company
227	116.826	40.3595	Beijing	Beijing	Miyun district		Technology intensive	Sun Company
228	117.076	39.1038	Tianjin	Tianjin	Xiqing District		Technology intensive	Subsidiary
229	115.464	38.9127	Hebei Province	Baoding City	Jingxiu District		Technology intensive	Joint venture
230	115.456	38.8762	Hebei Province	Baoding City	Jingxiu District		Technology intensive	Subsidiary
231	116.763	40.3882	Beijing	Beijing	Miyun district		Technology intensive	Joint venture
232	117.724	40.9661	Hebei Province	Chengde City	Shuangluan District		Technology intensive	Joint venture
233	116.253	40.1276	Beijing	Beijing	Changping District		Technology intensive	Joint venture
234	115.13	40.6106	Hebei Province	Zhangjiakou City	Xuanhua District		Technology intensive	Subsidiary
235	116.296	39.8275	Beijing	Beijing	Fengtai District		Technology intensive	Joint venture
236	117.396	39.1594	Tianjin	Tianjin	Tung Lai District		Technology intensive	Subsidiary
237	117.396	39.1594	Tianjin	Tianjin	Tung Lai District		Technology intensive	Joint venture
238	116.259	40.2103	Beijing	Beijing	Changping District		Technology intensive	Subsidiary
239	116.259	40.2103	Beijing	Beijing	Changping District		Capital intensive	Subsidiary
240	116.378	39.957	Beijing	Beijing	Xicheng District		Technology intensive	Subsidiary
241	116.804	39.9003	Hebei Province	Langfang City	Sanhe City		Resource intensive	Subsidiary
242	117.62	38.3561	Hebei Province	Cangzhou City	Huanghua City		Technology intensive	Subsidiary
243	116.983	38.3253	Hebei Province	Cangzhou City	Cangxian County		Technology intensive	Subsidiary
244	116.322	39.9291	Beijing	Beijing	Haidian District		Technology intensive	Subsidiary
245	116.532	39.813	Beijing	Beijing	Daxing District		Technology intensive	Subsidiary
246	117.121	39.1645	Tianjin	Tianjin	Xiqing District		Technology intensive	Subsidiary
247	117.024	39.1502	Tianjin	Tianjin	Xiqing District		Technology intensive	Subsidiary
248	117.705	39.0575	Tianjin	Tianjin	Binhai New Area		Technology intensive	Joint venture
249	117.741	39.0881	Tianjin	Tianjin	Binhai New Area		Technology intensive	Joint venture
250	117.471	38.3189	Hebei Province	Cangzhou City	Huanghua City		Technology intensive	Subsidiary
251	117.705	39.0461	Tianjin	Tianjin	Binhai New Area		Technology intensive	Subsidiary
252	118.067	40.8504	Hebei Province	Chengde City	Double Bridge Area		Capital intensive	Subsidiary
253	117.711	40.9587	Hebei Province	Chengde City	Shuangluan District		Resource intensive	Subsidiary
254	118.202	39.2677	Hebei Province	Tangshan City	Caofeidian area		Technology intensive	Subsidiary
255	118.209	39.2741	Hebei Province	Tangshan City	Caofeidian area		Labor intensive	Sun Company
256	118.206	39.2611	Hebei Province	Tangshan City	Caofeidian area		Technology intensive	Subsidiary
257	118.212	39.2451	Hebei Province	Tangshan City	Caofeidian area		Technology intensive	Subsidiary
258	118.212	39.256	Hebei Province	Tangshan City	Caofeidian area		Technology intensive	Subsidiary
259	118.76	39.2035	Hebei Province	Tangshan City	Laoting County		Labor intensive	Sun Company
260	118.413	39.7723	Hebei Province	Tangshan City	Guye district		Technology intensive	Subsidiary
261	117.888	39.3683	Hebei Province	Tangshan City	Fengnan district		Labor intensive	Subsidiary
262	114.73	38.3336	Hebei Province	Shijiazhuang City	Xinle City		Labor intensive	Subsidiary
263	118.757	40.0244	Hebei Province	Tangshan City	Qian'an City		Labor intensive	Subsidiary
264	116.923	38.8797	Tianjin	Tianjin	Jinghai District		Labor intensive	Subsidiary
265	116.584	40.1407	Beijing	Beijing	Shunyi District		Labor intensive	Subsidiary
266	117.225	39.0296	Tianjin	Tianjin	Xiqing District		Technology intensive	Subsidiary
267	117.236	39.0102	Tianjin	Tianjin	Xiqing District		Technology intensive	Subsidiary
268	117.235	39.0129	Tianjin	Tianjin	Xiqing District		Technology intensive	Subsidiary
269	117.242	39.0153	Tianjin	Tianjin	Xiqing District		Technology intensive	Subsidiary
270	117.236	39.0102	Tianjin	Tianjin	Xiqing District		Technology intensive	Subsidiary
271	117.149	39.224	Tianjin	Tianjin	Beichen District		Technology intensive	Subsidiary
272	116.784	39.5455	Hebei Province	Langfang City	Guangyang District		Technology intensive	Subsidiary
273	115.951	39.419	Hebei Province	Baoding City	Zhuozhou City		Resource intensive	Subsidiary
274	116.053	39.4809	Hebei Province	Baoding City	Zhuozhou City		Technology intensive	Subsidiary
275	115.97	39.4043	Hebei Province	Baoding City	Zhuozhou City		Technology intensive	Joint venture
276	116.056	39.4965	Hebei Province	Baoding City	Zhuozhou City		Resource intensive	Subsidiary
277	115.889	39.3252	Hebei Province	Baoding City	Gaobeidian City		Technology intensive	Subsidiary
278	116.687	40.2925	Beijing	Beijing	Huairou District		Technology intensive	Subsidiary
279	118.468	39.7284	Hebei Province	Tangshan City	Guye district		Technology intensive	Sun Company
280	115.452	38.8592	Hebei Province	Baoding City	Jingxiu District		Technology intensive	Sun Company
281	115.441	38.8631	Hebei Province	Baoding City	Jingxiu District		Resource intensive	Sun Company
282	116.248	40.2094	Beijing	Beijing	Changping District		Technology intensive	Subsidiary
283	115.452	38.8592	Hebei Province	Baoding City	Jingxiu District		Technology intensive	Subsidiary
284	115.47	38.9069	Hebei Province	Baoding City	Jingxiu District		Technology intensive	Joint venture
285	116.331	39.9602	Beijing	Beijing	Haidian District		Technology intensive	Sun Company
286	117.556	39.103	Tianjin	Tianjin	Tung Lai District		Technology intensive	Subsidiary
287	119.77	40.0007	Hebei Province	Qinhuangdao City	Shanhaiguan district		Technology intensive	Subsidiary
288	119.77	40.0003	Hebei Province	Qinhuangdao City	Shanhaiguan district		Technology intensive	Joint venture
289	117.205	39.2238	Tianjin	Tianjin	Beichen District		Technology intensive	Subsidiary
290	117.239	39.2318	Tianjin	Tianjin	Beichen District		Technology intensive	Subsidiary
291	115.468	38.9125	Hebei Province	Baoding City	Jingxiu District		Technology intensive	Subsidiary
292	115.433	38.8725	Hebei Province	Baoding City	Jingxiu District		Technology intensive	Subsidiary
293	115.47	38.9126	Hebei Province	Baoding City	Jingxiu District		Technology intensive	Subsidiary
294	115.425	38.8727	Hebei Province	Baoding City	Jingxiu District		Technology intensive	Subsidiary
295	115.433	38.8725	Hebei Province	Baoding City	Jingxiu District		Technology intensive	Subsidiary
296	119.824	39.994	Hebei Province	Qinhuangdao City	Shanhaiguan district		Technology intensive	Subsidiary
297	115.433	38.8726	Hebei Province	Baoding City	Jingxiu District		Technology intensive	Subsidiary
298	116.638	40.3226	Beijing	Beijing	Huairou District		Technology intensive	Joint venture
299	115.457	39.3281	Hebei Province	Baoding City	Yi County		Resource intensive	Subsidiary
300	115.927	39.6727	Beijing	Beijing	Fangshan District		Resource intensive	Subsidiary
301	116.028	39.7719	Beijing	Beijing	Fangshan District		Resource intensive	Subsidiary
302	118.169	40.7668	Hebei Province	Chengde City	Chengde County		Labor intensive	Sun Company
303	118.179	40.7707	Hebei Province	Chengde City	Chengde County		Labor intensive	Sun Company
304	116.674	40.0928	Beijing	Beijing	Shunyi District		Technology intensive	Subsidiary
305	118.177	39.7007	Hebei Province	Tangshan City	Lubei district		Technology intensive	Subsidiary
306	114.565	37.1542	Hebei Province	Xingtai City	Xiangdu District		Resource intensive	Subsidiary
307	116.531	39.8018	Beijing	Beijing	Daxing District		Technology intensive	Subsidiary
308	116.052	39.492	Hebei Province	Baoding City	Zhuozhou City		Technology intensive	Sun Company
309	116.361	39.9577	Beijing	Beijing	Haidian District		Technology intensive	Subsidiary
310	116.052	39.492	Hebei Province	Baoding City	Zhuozhou City		Technology intensive	Sun Company
311	117.212	39.0238	Tianjin	Tianjin	Xiqing District		Resource intensive	Joint venture
312	114.911	37.7619	Hebei Province	Shijiazhuang City	Zhao County		Technology intensive	Subsidiary
313	114.614	38.0468	Hebei Province	Shijiazhuang City	Yuhua District		Technology intensive	Subsidiary
314	114.697	38.03	Hebei Province	Shijiazhuang City	Gaocheng District		Technology intensive	Subsidiary
315	114.623	38.0435	Hebei Province	Shijiazhuang City	Yuhua District		Technology intensive	Subsidiary
316	114.623	38.0435	Hebei Province	Shijiazhuang City	Yuhua District		Technology intensive	Subsidiary
317	117.949	40.9808	Hebei Province	Chengde City	Double Bridge Area		Technology intensive	Subsidiary
318	114.691	38.0409	Hebei Province	Shijiazhuang City	Gaocheng District		Technology intensive	Subsidiary
319	119.53	39.9458	Hebei Province	Qinhuangdao City	Seaport area		Technology intensive	Subsidiary
320	114.698	38.03	Hebei Province	Shijiazhuang City	Gaocheng District		Technology intensive	Subsidiary
321	114.541	38.0601	Hebei Province	Shijiazhuang City	Chang'an District		Labor intensive	Subsidiary
322	114.692	38.034	Hebei Province	Shijiazhuang City	Gaocheng District		Technology intensive	Subsidiary
323	114.623	38.0435	Hebei Province	Shijiazhuang City	Yuhua District		Technology intensive	Subsidiary
324	114.692	38.0344	Hebei Province	Shijiazhuang City	Gaocheng District		Technology intensive	Subsidiary
325	114.7	38.0338	Hebei Province	Shijiazhuang City	Gaocheng District		Technology intensive	Subsidiary
326	116.641	39.8927	Beijing	Beijing	Tongzhou District		Technology intensive	Sun Company
327	117.758	39.021	Tianjin	Tianjin	Binhai New Area		Resource intensive	Sun Company
328	116.559	39.8709	Beijing	Beijing	Chaoyang District		Resource intensive	Subsidiary
329	118.558	40.6466	Hebei Province	Chengde City	Kuancheng Manchu Autonomous County		Technology intensive	Sun Company
330	115.208	37.9347	Hebei Province	Shijiazhuang City	Xinji City		Labor intensive	Subsidiary
331	118.581	39.9994	Hebei Province	Tangshan City	Qian'an City		Resource intensive	Subsidiary
332	118.523	39.0082	Hebei Province	Tangshan City	Caofeidian area		Technology intensive	Subsidiary
333	119.01	39.238	Hebei Province	Tangshan City	Laoting County		Technology intensive	Subsidiary
334	119.01	39.238	Hebei Province	Tangshan City	Laoting County		technology	Subsidiary
335	119.01	39.238	Hebei Province	Tangshan City	Laoting County			Subsidiary
336	117.76	40.9591	Hebei Province	Chengde City	Shuangluan District			Subsidiary
337	115.463	38.9438	Hebei Province	Baoding City	Jingxiu District			Subsidiary
338	116.319	40.0335	Beijing	Beijing	Haidian District			Subsidiary
339	115.463	38.9438	Hebei Province	Baoding City	Jingxiu District			Subsidiary
340	118.188	39.8369	Hebei Province	Tangshan City	Fengrun District			Subsidiary
341	116.129	40.2486	Beijing	Beijing	Changping District			Joint venture
342	116.206	39.8351	Beijing	Beijing	Fengtai District			Subsidiary
343	117.745	38.9277	Tianjin	Tianjin	Binhai New Area			Joint venture
344	115.552	38.8415	Hebei Province	Baoding City	Lianchi District			Sun Company
345	115.472	38.8219	Hebei Province	Baoding City	Lianchi District			Subsidiary
346	115.552	38.8415	Hebei Province	Baoding City	Lianchi District			Sun Company
347	115.882	39.3202	Hebei Province	Baoding City	Gaobeidian City			Subsidiary
348	115.472	38.8191	Hebei Province	Baoding City	Lianchi District			Subsidiary
349	115.489	38.7851	Hebei Province	Baoding City	Qingyuan District			Subsidiary
350	115.468	39.0152	Hebei Province	Baoding City	Xu Shui District			Sun Company
351	115.473	38.8193	Hebei Province	Baoding City	Lianchi District			Subsidiary
352	115.468	39.0152	Hebei Province	Baoding City	Xu Shui District			Sun Company
353	116.811	40.3628	Beijing	Beijing	Miyun district			Subsidiary
354	115.472	38.8191	Hebei Province	Baoding City	Lianchi District			Subsidiary
355	117.512	39.0812	Tianjin	Tianjin	Tung Lai District			Subsidiary
356	115.47	38.9088	Hebei Province	Baoding City	Jingxiu District			Subsidiary
357	115.468	39.0152	Hebei Province	Baoding City	Xu Shui District			Subsidiary
358	115.489	38.7851	Hebei Province	Baoding City	Qingyuan District			Subsidiary
359	117.071	38.8385	Tianjin	Tianjin	Jinghai District			Subsidiary
360	117.826	39.007	Tianjin	Tianjin	Binhai New Area			Subsidiary
361	118.09	39.5815	Hebei Province	Tangshan City	Fengnan district			Subsidiary
362	118.096	39.5324	Hebei Province	Tangshan City	Fengnan district			Subsidiary
363	118.09	39.5815	Hebei Province	Tangshan City	Fengnan district			Subsidiary
364	116.966	38.7418	Tianjin	Tianjin	Jinghai District			Subsidiary
365	114.528	36.4646	Hebei Province	Handan City	Cheng'an County			Subsidiary
366	117.172	39.1278	Tianjin	Tianjin	Nankai District			Subsidiary
367	114.383	38.0367	Hebei Province	Shijiazhuang City	Luquan district			Subsidiary
368	116.131	40.2502	Beijing	Beijing	Changping District			Subsidiary
369	118.188	39.8369	Hebei Province	Tangshan City	Fengrun District			Subsidiary
370	119.636	39.9349	Hebei Province	Qinhuangdao City	Seaport area			Sun Company
371	119.821	39.9958	Hebei Province	Qinhuangdao City	Shanhaiguan district			Sun Company
372	116.052	39.492	Hebei Province	Baoding City	Zhuozhou City			Joint venture
373	117.407	38.2783	Hebei Province	Cangzhou City	Huanghua City			Sun Company
374	114.677	36.4498	Hebei Province	Handan City	Cheng'an County			Sun Company
375	118.181	39.8401	Hebei Province	Tangshan City	Fengrun District			Sun Company
376	117.361	39.0873	Tianjin	Tianjin	Tung Lai District			Sun Company
377	116.954	39.9458	Hebei Province	Langfang City	Dachang Hui Autonomous County			Subsidiary
378	117.355	39.0814	Tianjin	Tianjin	Tung Lai District			Subsidiary
379	116.305	39.9655	Beijing	Beijing	Haidian District			Joint venture
380	116.124	39.6789	Beijing	Beijing	Fangshan District			Sun Company
381	116.373	40.0612	Beijing	Beijing	Haidian District			Sun Company
382	117.472	38.8475	Tianjin	Tianjin	Binhai New Area			Sun Company
383	115.244	36.5062	Hebei Province	Handan City	Guantao County			Sun Company
384	118.284	39.6441	Hebei Province	Tangshan City	Kaiping District			Sun Company
385	117.17	39.3799	Tianjin	Tianjin	Wuqing District			Sun Company
386	116.928	39.9561	Hebei Province	Langfang City	Dachang Hui Autonomous County			Sun Company
387	117.043	39.2337	Tianjin	Tianjin	Beichen District			Sun Company
388	116.124	39.6797	Beijing	Beijing	Fangshan District			Sun Company
389	117.652	38.364	Hebei Province	Cangzhou City	Huanghua City			Sun Company
390	116.621	39.7879	Beijing	Beijing	Tongzhou District			Sun Company
391	118.555	39.1324	Hebei Province	Tangshan City	Caofeidian area			Sun Company
392	114.528	37.906	Hebei Province	Shijiazhuang City	Luancheng District			Subsidiary
393	116.129	39.679	Beijing	Beijing	Fangshan District			Joint venture
394	118.187	39.6914	Hebei Province	Tangshan City	Lubei district			Joint venture
395	117.641	38.4429	Hebei Province	Cangzhou City	Huanghua City			Sun Company
396	114.183	36.4604	Hebei Province	Handan City	Fengfeng mining area			Sun Company
397	118.041	39.8103	Hebei Province	Tangshan City	Fengrun District			Sun Company
398	116.71	39.6926	Beijing	Beijing	Tongzhou District			Joint venture
399	118.199	39.8593	Hebei Province	Tangshan City	Fengrun District			Subsidiary
400	114.528	37.906	Hebei Province	Shijiazhuang City	Luancheng District			Sun Company
401	114.944	36.3629	Hebei Province	Handan City	Wei County			Sun Company
402	116.371	40.063	Beijing	Beijing	Haidian District			Joint venture
403	118.492	39.1019	Hebei Province	Tangshan City	Caofeidian area			Sun Company
404	116.546	39.9007	Beijing	Beijing	Chaoyang District			Joint venture
405	116.351	40.0431	Beijing	Beijing	Haidian District			Subsidiary
406	115.185	36.3117	Hebei Province	Handan City	Daming County			Sun Company
407	115.618	38.0105	Hebei Province	Hengshui City	Shenzhou City			Sun Company
408	117.206	39.084	Tianjin	Tianjin	Hexi District			Sun Company
409	118.293	40.0937	Hebei Province	Tangshan City	Qian Xi County			Sun Company
410	117.441	38.835	Tianjin	Tianjin	Binhai New Area			Joint venture
411	118.09	39.5815	Hebei Province	Tangshan City	Fengnan district			Sun Company
412	117.305	39.2035	Tianjin	Tianjin	Tung Lai District			Sun Company
413	116.236	40.0573	Beijing	Beijing	Haidian District			Sun Company
414	118.105	39.6832	Hebei Province	Tangshan City	Fengrun District			Sun Company
415	116.923	39.9502	Hebei Province	Langfang City	Dachang Hui Autonomous County			Joint venture
416	118.488	39.1123	Hebei Province	Tangshan City	Caofeidian area			Sun Company
417	114.603	36.5865	Hebei Province	Handan City	Hanshan District			Sun Company
418	117.549	39.9578	Hebei Province	Tangshan City	Yutian County			Sun Company
419	118.466	39.2793	Hebei Province	Tangshan City	Caofeidian area			Joint venture
420	118.185	39.6961	Hebei Province	Tangshan City	Lubei district			Sun Company
421	115.254	36.5524	Hebei Province	Handan City	Guantao County			Sun Company
422	116.575	40.0092	Beijing	Beijing	Chaoyang District			Sun Company
423	114.466	36.5558	Hebei Province	Handan City	Hanshan District			Sun Company
424	117.344	39.1293	Tianjin	Tianjin	Tung Lai District			Sun Company
425	117.324	39.0288	Tianjin	Tianjin	Jinnan District			Sun Company
426	116.403	39.7129	Beijing	Beijing	Daxing District			Sun Company
427	117.17	39.2186	Tianjin	Tianjin	Beichen District			Joint venture
428	118.156	39.7394	Hebei Province	Tangshan City	Fengrun District			Subsidiary
429	118.488	39.1123	Hebei Province	Tangshan City	Caofeidian area			Sun Company
430	118.217	39.6321	Hebei Province	Tangshan City	Lunan District			Sun Company
431	116.538	40.0159	Beijing	Beijing	Chaoyang District			Sun Company
432	116.963	39.9139	Hebei Province	Langfang City	Dachang Hui Autonomous County			Sun Company
433	116.554	39.9545	Beijing	Beijing	Chaoyang District			Subsidiary
434	118.218	39.6381	Hebei Province	Tangshan City	Lubei district			Sun Company
435	114.472	37.9624	Hebei Province	Shijiazhuang City	Luquan district			Subsidiary
436	114.471	37.9491	Hebei Province	Shijiazhuang City	Luquan district			Subsidiary
437	116.312	39.6965	Beijing	Beijing	Daxing District			Subsidiary
438	118.096	39.3091	Hebei Province	Tangshan City	Fengnan district			Subsidiary
439	118.096	39.3091	Hebei Province	Tangshan City	Fengnan district			Subsidiary
440	116.536	39.7743	Beijing	Beijing	Daxing District			Subsidiary
441	117.471	38.3189	Hebei Province	Cangzhou City	Huanghua City			Subsidiary
442	116.763	39.4689	Hebei Province	Langfang City	Anci district			Subsidiary
443	119.565	39.9717	Hebei Province	Qinhuangdao City	Seaport area			Subsidiary
444	117.825	39.3138	Tianjin	Tianjin	Ninghe District			Joint venture
445	116.705	40.3675	Beijing	Beijing	Huairou District			Subsidiary
446	118.217	39.2664	Hebei Province	Tangshan City	Caofeidian area			Subsidiary
447	116.106	38.4514	Hebei Province	Cangzhou City	Hejian City			Subsidiary
448	115.976	38.5139	Hebei Province	Cangzhou City	Hejian City			Subsidiary
449	118.086	39.5286	Hebei Province	Tangshan City	Fengnan district			Subsidiary
450	118.09	39.5815	Hebei Province	Tangshan City	Fengnan district			Joint venture
451	118.086	39.5286	Hebei Province	Tangshan City	Fengnan district			Subsidiary
452	118.086	39.5444	Hebei Province	Tangshan City	Fengnan district			Subsidiary
453	118.086	39.5286	Hebei Province	Tangshan City	Fengnan district			Subsidiary
454	116.296	39.8275	Beijing	Beijing	Fengtai District			Subsidiary
455	117.03	39.4482	Tianjin	Tianjin	Wuqing District			Subsidiary
456	116.934	39.9618	Hebei Province	Langfang City	Dachang Hui Autonomous County			Subsidiary
457	116.913	39.9257	Hebei Province	Langfang City	Dachang Hui Autonomous County			Subsidiary
458	117.209	39.3883	Tianjin	Tianjin	Wuqing District			Subsidiary
459	116.892	39.8113	Beijing	Beijing	Tongzhou District			Others
460	116.809	40.34	Beijing	Beijing	Miyun district			Subsidiary
461	116.47	40.1356	Beijing	Beijing	Changping District			Joint venture
462	117.688	39.0534	Tianjin	Tianjin	Binhai New Area			Subsidiary
463	116.328	39.9532	Beijing	Beijing	Daxing District			Subsidiary
464	116.265	40.1261	Beijing	Beijing	Changping District			Subsidiary
465	114.877	38.0376	Hebei Province	Shijiazhuang City	Gaocheng District			Subsidiary
