# Supplementary material for: Research on the characteristics and influencing factors of the Beijing-Tianjin-Hebei urban network structure from the perspective of listed manufacturing enterprises
Source: PLoS One. 2023 Jan 20;18(1):e0279588. doi: 10.1371/journal.pone.0279588 (PMC9858376; doi:10.1371/journal.pone.0279588)
Supplement: S3 Fig — The figure shows the spatial pattern of urban networks at the prefecture and district levels in the Beijing-Tianjin-Hebei region. (ZIP) [file pone.0279588.s003.zip]

Archive with 3 entries (3 files):
- S3 Fig. Connection strength and node strength data/S3 Fig.  Spatial pattern of urban network at county level..tif
- S3 Fig. Connection strength and node strength data/S3 Fig. Connection strength and node strength data..xlsx
- S3 Fig. Connection strength and node strength data/S3 Fig. Urban network spatial pattern at prefecture level..tif
