# Supplementary material for: Research on the characteristics and influencing factors of the Beijing-Tianjin-Hebei urban network structure from the perspective of listed manufacturing enterprises
Source: PLoS One. 2023 Jan 20;18(1):e0279588. doi: 10.1371/journal.pone.0279588 (PMC9858376; doi:10.1371/journal.pone.0279588)
Supplement: S3 Fig — The figure shows the spatial pattern of urban networks at the prefecture and district levels in the Beijing-Tianjin-Hebei region. (ZIP) [file pone.0279588.s003.zip › S3 Fig. Connection strength and node strength data/S3 Fig. Connection strength and node strength data..xlsx]

## Sheet:  Connection strength
The network connection strength of prefecture-level cities.								Urban network connection strength at district and county level.
City of headquarters	City of branches	Connection strength	X1	Y1	X2	Y2		Headquarter districts and countries	Branch districts and counties	Connection strength	X1	Y1	X2	Y2
Xingtai City	Langfang City	2	114.8	37.2873	116.534	39.1085		Changping District	Tongzhou District	0.5	116.238	40.2264	116.735	39.7969
Baoding City	Langfang City	3	115.171	39.0217	116.534	39.1085		Binhai New Area	Ninghe District	1	117.717	39.0094	117.672	39.377
Cangzhou City	Xingtai City	3	116.766	38.2688	114.8	37.2873		Binhai New Area	Xiqing District	1	117.717	39.0094	117.114	39.0387
Chengde City	Langfang City	3	117.547	41.3472	116.534	39.1085		Changping District	Pinggu District	1	116.238	40.2264	117.148	40.187
Handan City	Baoding City	3	114.543	36.5525	115.171	39.0217		Changping District	Shuangluan District	1	116.238	40.2264	117.807	40.9647
Shijiazhuang City	Baoding City	3	114.439	38.1306	115.171	39.0217		Daxing District	Tung Lai District	1	116.424	39.6626	117.401	39.1223
Tangshan City	Chengde City	3	118.334	39.7152	117.547	41.3472		Tung Lai District	Shunyi District	1	117.401	39.1223	116.721	40.1364
Tangshan City	Zhangjiakou City	3	118.334	39.7152	115.032	40.865		Fengtai District	Baodi District	1	116.272	39.8449	117.417	39.6232
Tianjin	Handan City	3	117.345	39.2847	114.543	36.5525		Fengtai District	Binhai New Area	1	116.272	39.8449	117.717	39.0094
Tianjin	Hengshui City	3	117.345	39.2847	115.823	37.7627		Fengtai District	Changping District	1	116.272	39.8449	116.238	40.2264
Tianjin	Langfang City	3	117.345	39.2847	116.534	39.1085		Jingxiu District	Huairou District	1	115.425	38.8938	116.621	40.5826
Tianjin	Xingtai City	3	117.345	39.2847	114.8	37.2873		Qiaoxi District	Kaiping District	1	114.462	38.018	118.269	39.6971
Hengshui City	Chengde City	4	115.823	37.7627	117.547	41.3472		Qiaoxi District	Lubei district	1	114.462	38.018	118.156	39.6507
Xingtai City	Zhangjiakou City	4	114.8	37.2873	115.032	40.865		Qingyuan District	Jingxiu District	1	115.467	38.691	115.425	38.8938
Beijing	Xingtai City	5	116.413	40.1856	114.8	37.2873		Shijingshan District	Binhai New Area	1	116.176	39.9214	117.717	39.0094
Shijiazhuang City	Hengshui City	5	114.439	38.1306	115.823	37.7627		Shijingshan District	Seaport area	1	116.176	39.9214	119.571	40.0633
Shijiazhuang City	Tangshan City	5	114.439	38.1306	118.334	39.7152		Double Bridge Area	Luanping County	1	117.979	40.9308	117.389	40.8776
Baoding City	Qinhuangdao City	6	115.171	39.0217	119.187	40.0854		Caofeidian area	Laoting County	2	118.466	39.1593	118.942	39.3319
Shijiazhuang City	Qinhuangdao City	6	114.439	38.1306	119.187	40.0854		Changping District	Sanhe City	2	116.238	40.2264	117.025	39.9781
Beijing	Zhangjiakou City	7	116.413	40.1856	115.032	40.865		Chaoyang District	Binhai New Area	2	116.523	39.9415	117.717	39.0094
Baoding City	Tangshan City	8	115.171	39.0217	118.334	39.7152		Chaoyang District	Kuancheng Manchu Autonomous County	2	116.523	39.9415	118.632	40.5872
Beijing	Chengde City	8	116.413	40.1856	117.547	41.3472		Chaoyang District	Tongzhou District	2	116.523	39.9415	116.735	39.7969
Beijing	Hengshui City	8	116.413	40.1856	115.823	37.7627		Dongcheng District	Cheng'an County	2	116.412	39.9148	114.677	36.4198
Tangshan City	Xingtai City	9	118.334	39.7152	114.8	37.2873		Dongcheng District	Daming County	2	116.412	39.9148	115.235	36.2913
Tianjin	Tangshan City	9	117.345	39.2847	118.334	39.7152		Dongcheng District	Daxing District	2	116.412	39.9148	116.424	39.6626
Shijiazhuang City	Chengde City	13	114.439	38.1306	117.547	41.3472		Dongcheng District	Fengnan district	2	116.412	39.9148	118.12	39.4315
Tianjin	Cangzhou City	14	117.345	39.2847	116.766	38.2688		Dongcheng District	Fengfeng mining area	2	116.412	39.9148	114.189	36.4557
Baoding City	Tianjin	19	115.171	39.0217	117.345	39.2847		Dongcheng District	Hexi District	2	116.412	39.9148	117.223	39.0757
Beijing	Qinhuangdao City	19	116.413	40.1856	119.187	40.0854		Dongcheng District	Jinnan District	2	116.412	39.9148	117.393	38.9541
Beijing	Cangzhou City	21	116.413	40.1856	116.766	38.2688		Dongcheng District	Kaiping District	2	116.412	39.9148	118.269	39.6971
Beijing	Handan City	22	116.413	40.1856	114.543	36.5525		Dongcheng District	Lunan District	2	116.412	39.9148	118.191	39.561
Baoding City	Beijing	30	115.171	39.0217	116.413	40.1856		Dongcheng District	Qian Xi County	2	116.412	39.9148	118.38	40.1978
Beijing	Shijiazhuang City	34	116.413	40.1856	114.439	38.1306		Dongcheng District	Shenzhou City	2	116.412	39.9148	115.616	37.9569
Beijing	Langfang City	36	116.413	40.1856	116.534	39.1085		Dongcheng District	Wei County	2	116.412	39.9148	114.915	36.2462
Beijing	Tangshan City	72	116.413	40.1856	118.334	39.7152		Dongcheng District	Wuqing District	2	116.412	39.9148	117.051	39.466
Beijing	Tianjin	90	116.413	40.1856	117.345	39.2847		Dongcheng District	Yutian County	2	116.412	39.9148	117.745	39.8066
								Haidian District	Cangxian County	2	116.245	40.0255	116.644	38.2995
								Haidian District	Guangyang District	2	116.245	40.0255	116.618	39.5646
								Haidian District	Hejian City	2	116.245	40.0255	116.286	38.4814
								Haidian District	Longhua County	2	116.245	40.0255	117.615	41.4799
								Haidian District	Miyun district	2	116.245	40.0255	116.999	40.5022
								Haidian District	Nanpi County	2	116.245	40.0255	116.866	38.0452
								Haidian District	Neiqiu County	2	116.245	40.0255	114.398	37.2929
								Haidian District	Pingshan County	2	116.245	40.0255	113.909	38.3671
								Haidian District	Shanhaiguan district	2	116.245	40.0255	119.752	40.0144
								Ningjin County	Kangbao County	2	115.016	37.6056	114.606	41.7586
								Ningjin County	Sanhe City	2	115.016	37.6056	117.025	39.9781
								Ningjin County	Xuanhua District	2	115.016	37.6056	115.015	40.5446
								Quzhou County	Guantao County	2	115.013	36.7515	115.239	36.554
								Shijingshan District	Qian'an City	2	116.176	39.9214	118.706	40.0022
								Wuqing District	Anguo City	2	117.051	39.466	115.333	38.3848
								Xiqing District	Huanghua City	2	117.114	39.0387	117.436	38.3775
								Yuhua District	Gaocheng District	2	114.578	38.0121	114.823	37.9878
								Yuhua District	Taocheng District	2	114.578	38.0121	115.681	37.7216
								Zhuozhou City	Guye district	2	115.982	39.4611	118.433	39.7297
								Anxin County	Xu Shui District	3	115.912	38.8917	115.602	39.0247
								Beichen District	Jinghai District	3	117.141	39.2303	116.96	38.8634
								Binhai New Area	Qinghe County	3	117.717	39.0094	115.694	37.0364
								Binhai New Area	Wuyi County	3	117.717	39.0094	115.935	37.8078
								Caofeidian area	Guye district	3	118.466	39.1593	118.433	39.7297
								Changping District	Binhai New Area	3	116.238	40.2264	117.717	39.0094
								Changping District	Gaocheng District	3	116.238	40.2264	114.823	37.9878
								Changping District	Luquan district	3	116.238	40.2264	114.321	38.0917
								Changping District	Shunyi District	3	116.238	40.2264	116.721	40.1364
								Changping District	Xiqing District	3	116.238	40.2264	117.114	39.0387
								Changping District	Xuanhua District	3	116.238	40.2264	115.015	40.5446
								Changping District	Zhengding County	3	116.238	40.2264	114.547	38.2217
								Chaoyang District	Lubei district	3	116.523	39.9415	118.156	39.6507
								Chaoyang District	Mentougou District	3	116.523	39.9415	115.808	40.0161
								Daxing District	Anci district	3	116.424	39.6626	116.75	39.3662
								Daxing District	Anguo City	3	116.424	39.6626	115.333	38.3848
								Daxing District	Fengnan district	3	116.424	39.6626	118.12	39.4315
								Daxing District	Jinghai District	3	116.424	39.6626	116.96	38.8634
								Daxing District	Qian'an City	3	116.424	39.6626	118.706	40.0022
								Daxing District	Shunyi District	3	116.424	39.6626	116.721	40.1364
								Daxing District	Xinle City	3	116.424	39.6626	114.751	38.3893
								Dongcheng District	Beichen District	3	116.412	39.9148	117.141	39.2303
								Dongcheng District	Binhai New Area	3	116.412	39.9148	117.717	39.0094
								Dongcheng District	Fengtai District	3	116.412	39.9148	116.272	39.8449
								Dongcheng District	Tongzhou District	3	116.412	39.9148	116.735	39.7969
								Tung Lai District	Beichen District	3	117.401	39.1223	117.141	39.2303
								Tung Lai District	Huanghua City	3	117.401	39.1223	117.436	38.3775
								Tung Lai District	Shunping County	3	117.401	39.1223	115.082	38.9133
								Fangshan District	Anci district	3	115.899	39.7443	116.75	39.3662
								Fangshan District	Seaport area	3	115.899	39.7443	119.571	40.0633
								Fengrun District	Guangzong County	3	118.089	39.8084	115.19	37.0805
								Fengrun District	Kaiping District	3	118.089	39.8084	118.269	39.6971
								Fengrun District	Ningjin County	3	118.089	39.8084	115.016	37.6056
								Fengrun District	Qiaodong District	3	118.089	39.8084	115.074	40.7585
								Fengrun District	Qinghe County	3	118.089	39.8084	115.694	37.0364
								Fengrun District	Yi County	3	118.089	39.8084	115.284	39.3151
								Fengtai District	Daxing District	3	116.272	39.8449	116.424	39.6626
								Fengtai District	Fengrun District	3	116.272	39.8449	118.089	39.8084
								Fengtai District	Luquan district	3	116.272	39.8449	114.321	38.0917
								Fengtai District	Nankai District	3	116.272	39.8449	117.154	39.1041
								Fengtai District	Wuqing District	3	116.272	39.8449	117.051	39.466
								Fengtai District	Xinji City	3	116.272	39.8449	115.284	37.9493
								Fengfeng mining area	Yi County	3	114.189	36.4557	115.284	39.3151
								Haidian District	Bazhou City	3	116.245	40.0255	116.568	39.0909
								Haidian District	Fangshan District	3	116.245	40.0255	115.899	39.7443
								Haidian District	Fengrun District	3	116.245	40.0255	118.089	39.8084
								Haidian District	Gaocheng District	3	116.245	40.0255	114.823	37.9878
								Haidian District	Gucheng County	3	116.245	40.0255	115.923	37.3533
								Haidian District	Lixian County	3	116.245	40.0255	115.65	38.5142
								Haidian District	Mentougou District	3	116.245	40.0255	115.808	40.0161
								Haidian District	Raoyang County	3	116.245	40.0255	115.733	38.241
								Haidian District	Tongzhou District	3	116.245	40.0255	116.735	39.7969
								Haidian District	Xicheng District	3	116.245	40.0255	116.363	39.9121
								Haidian District	Xiqing District	3	116.245	40.0255	117.114	39.0387
								Hexi District	Tung Lai District	3	117.223	39.0757	117.401	39.1223
								Huairou District	Tung Lai District	3	116.621	40.5826	117.401	39.1223
								Huairou District	Luquan district	3	116.621	40.5826	114.321	38.0917
								Huanghua City	Xiangdu District	3	117.436	38.3775	114.553	37.0737
								Jingxiu District	Shanhaiguan district	3	115.425	38.8938	119.752	40.0144
								Jinghai District	Binhai New Area	3	116.96	38.8634	117.717	39.0094
								Jinghai District	Cheng'an County	3	116.96	38.8634	114.677	36.4198
								Lianchi District	Tung Lai District	3	115.535	38.8607	117.401	39.1223
								Lianchi District	Gaobeidian City	3	115.535	38.8607	116.03	39.2623
								Lianchi District	Jingxiu District	3	115.535	38.8607	115.425	38.8938
								Lianchi District	Miyun district	3	115.535	38.8607	116.999	40.5022
								Lunan District	Caofeidian area	3	118.191	39.561	118.466	39.1593
								Lunan District	Qian'an City	3	118.191	39.561	118.706	40.0022
								Lunan District	Shuangluan District	3	118.191	39.561	117.807	40.9647
								Luancheng District	Gaocheng District	3	114.625	37.9028	114.823	37.9878
								Luannan County	Luanzhou City	3	118.61	39.47	118.66	39.7471
								Miyun district	Huanghua City	3	116.999	40.5022	117.436	38.3775
								Nankai District	Tung Lai District	3	117.154	39.1041	117.401	39.1223
								Nankai District	Huanghua City	3	117.154	39.1041	117.436	38.3775
								Qiaoxi District	Lianchi District	3	114.462	38.018	115.535	38.8607
								Qiaoxi District	Luanzhou City	3	114.462	38.018	118.66	39.7471
								Qiaoxi District	Qinglong Manchu Autonomous County	3	114.462	38.018	119.106	40.3328
								Qiaoxi District	Double Bridge Area	3	114.462	38.018	117.979	40.9308
								Qingyuan District	Seaport area	3	115.467	38.691	119.571	40.0633
								Shijingshan District	Shunyi District	3	116.176	39.9214	116.721	40.1364
								Shuangluan District	Double Bridge Area	3	117.807	40.9647	117.979	40.9308
								Double Bridge Area	Guangyang District	3	117.979	40.9308	116.618	39.5646
								Double Bridge Area	Huairou District	3	117.979	40.9308	116.621	40.5826
								Shunyi District	Binhai New Area	3	116.721	40.1364	117.717	39.0094
								Shunyi District	Fengnan district	3	116.721	40.1364	118.12	39.4315
								Shunyi District	Huairou District	3	116.721	40.1364	116.621	40.5826
								Shunyi District	Nanhe District	3	116.721	40.1364	114.741	37.011
								Wu'an City	Renaissance District	3	114.111	36.7025	114.329	36.5854
								Wu'an City	Hanshan District	3	114.111	36.7025	114.478	36.5101
								Xiqing District	Tung Lai District	3	117.114	39.0387	117.401	39.1223
								Xiqing District	Guangyang District	3	117.114	39.0387	116.618	39.5646
								Xiqing District	Jinghai District	3	117.114	39.0387	116.96	38.8634
								Xu Shui District	Qian'an City	3	115.602	39.0247	118.706	40.0022
								Yutian County	Chaoyang District	3	117.745	39.8066	116.523	39.9415
								Yuhua District	Daxing District	3	114.578	38.0121	116.424	39.6626
								Yuhua District	Gucheng County	3	114.578	38.0121	115.923	37.3533
								Canal zone	Cangxian County	3	116.829	38.3165	116.644	38.2995
								Canal zone	Huanghua City	3	116.829	38.3165	117.436	38.3775
								Chang'an District	Seaport area	3	114.586	38.0733	119.571	40.0633
								Chang'an District	Double Bridge Area	3	114.586	38.0733	117.979	40.9308
								Chang'an District	Zhao County	3	114.586	38.0733	114.783	37.7619
								Zhuozhou City	Changping District	3	115.982	39.4611	116.238	40.2264
								Zhuozhou City	Gaobeidian City	3	115.982	39.4611	116.03	39.2623
								Zhuozhou City	Guangyang District	3	115.982	39.4611	116.618	39.5646
								Zhuozhou City	Huairou District	3	115.982	39.4611	116.621	40.5826
								Changping District	Miyun district	4	116.238	40.2264	116.999	40.5022
								Dongcheng District	Guantao County	4	116.412	39.9148	115.239	36.554
								Dongcheng District	Hanshan District	4	116.412	39.9148	114.478	36.5101
								Fengrun District	Caofeidian area	4	118.089	39.8084	118.466	39.1593
								Fengtai District	Shanhaiguan district	4	116.272	39.8449	119.752	40.0144
								Haidian District	Tung Lai District	4	116.245	40.0255	117.401	39.1223
								Haidian District	Seaport area	4	116.245	40.0255	119.571	40.0633
								Mancheng District	Jingxiu District	4	115.308	38.9554	115.425	38.8938
								Taocheng District	Chengde County	4	115.681	37.7216	118.23	40.9844
								Wu'an City	Congtai District	4	114.111	36.7025	114.569	36.6427
								Zhuolu County	Shunyi District	4	115.231	40.1058	116.721	40.1364
								Daxing District	Seaport area	5	116.424	39.6626	119.571	40.0633
								Daxing District	Tongzhou District	5	116.424	39.6626	116.735	39.7969
								Dongcheng District	Fangshan District	5	116.412	39.9148	115.899	39.7443
								Dongcheng District	Lubei district	5	116.412	39.9148	118.156	39.6507
								Dongcheng District	Luancheng District	5	116.412	39.9148	114.625	37.9028
								Nankai District	Binhai New Area	5	117.154	39.1041	117.717	39.0094
								Beichen District	Hejian City	6	117.141	39.2303	116.286	38.4814
								Binhai New Area	Tung Lai District	6	117.717	39.0094	117.401	39.1223
								Chaoyang District	Dachang Hui Autonomous County	6	116.523	39.9415	116.936	39.8922
								Chaoyang District	Miyun district	6	116.523	39.9415	116.999	40.5022
								Chaoyang District	Shunyi District	6	116.523	39.9415	116.721	40.1364
								Daxing District	Yutian County	6	116.424	39.6626	117.745	39.8066
								Dongcheng District	Huanghua City	6	116.412	39.9148	117.436	38.3775
								Fengfeng mining area	Fangshan District	6	114.189	36.4557	115.899	39.7443
								Haidian District	Huairou District	6	116.245	40.0255	116.621	40.5826
								Haidian District	Jingxiu District	6	116.245	40.0255	115.425	38.8938
								Haidian District	Shunyi District	6	116.245	40.0255	116.721	40.1364
								Nankai District	Xiqing District	6	117.154	39.1041	117.114	39.0387
								Quzhou County	Congtai District	6	115.013	36.7515	114.569	36.6427
								Shunyi District	Xian County	6	116.721	40.1364	116.13	38.196
								Xiqing District	Beichen District	6	117.114	39.0387	117.141	39.2303
								Haidian District	Wuqing District	7	116.245	40.0255	117.051	39.466
								Lianchi District	Xu Shui District	7	115.535	38.8607	115.602	39.0247
								Qiaoxi District	Shuangluan District	7	114.462	38.018	117.807	40.9647
								Shijingshan District	Caofeidian area	7	116.176	39.9214	118.466	39.1593
								Dongcheng District	Chaoyang District	8	116.412	39.9148	116.523	39.9415
								Dongcheng District	Dachang Hui Autonomous County	8	116.412	39.9148	116.936	39.8922
								Haidian District	Daxing District	8	116.245	40.0255	116.424	39.6626
								Haidian District	Zhuozhou City	8	116.245	40.0255	115.982	39.4611
								Lianchi District	Qingyuan District	8	115.535	38.8607	115.467	38.691
								Ningjin County	Xiangdu District	8	115.016	37.6056	114.553	37.0737
								Zhuozhou City	Jingxiu District	8	115.982	39.4611	115.425	38.8938
								Chaoyang District	Daxing District	9	116.523	39.9415	116.424	39.6626
								Dongcheng District	Caofeidian area	9	116.412	39.9148	118.466	39.1593
								Dongcheng District	Tung Lai District	9	116.412	39.9148	117.401	39.1223
								Dongcheng District	Haidian District	9	116.412	39.9148	116.245	40.0255
								Haidian District	Sanhe City	9	116.245	40.0255	117.025	39.9781
								Jinghai District	Fengnan district	9	116.96	38.8634	118.12	39.4315
								Lunan District	Laoting County	9	118.191	39.561	118.942	39.3319
								Qingyuan District	Tung Lai District	11	115.467	38.691	117.401	39.1223
								Dongcheng District	Fengrun District	12	116.412	39.9148	118.089	39.8084
								Haidian District	Binhai New Area	12	116.245	40.0255	117.717	39.0094
								Chang'an District	Yuhua District	12	114.586	38.0733	114.578	38.0121
								Daxing District	Baodi District	15	116.424	39.6626	117.417	39.6232
								Chang'an District	Gaocheng District	18	114.586	38.0733	114.823	37.9878
								Haidian District	Changping District	20	116.245	40.0255	116.238	40.2264

## Sheet:  Node strength
Urban node strength					Districts and countries node strength
City	Node strength	X	Y		District and county	Node strength	X	Y
Zhangjiakou City	14	115.032	40.865		Luanping County	1	117.389	40.8776
Hengshui City	20	115.823	37.7627		Ninghe District	1	117.672	39.377
Xingtai City	26	114.8	37.2873		Pinggu District	1	117.148	40.187
Handan City	28	114.543	36.5525		Daming County	2	115.235	36.2913
Chengde City	31	117.547	41.3472		Jinnan District	2	117.393	38.9541
Qinhuangdao City	31	119.187	40.0854		Kangbao County	2	114.606	41.7586
Cangzhou City	38	116.766	38.2688		Kuancheng Manchu Autonomous County	2	118.632	40.5872
Langfang City	47	116.534	39.1085		Longhua County	2	117.615	41.4799
Shijiazhuang City	66	114.439	38.1306		Nanpi County	2	116.866	38.0452
Baoding City	72	115.171	39.0217		Neiqiu County	2	114.398	37.2929
Tangshan City	109	118.334	39.7152		Pingshan County	2	113.909	38.3671
Tianjin	144	117.345	39.2847		Qian Xi County	2	118.38	40.1978
Beijing	352	116.413	40.1856		Shenzhou City	2	115.616	37.9569
					Wei County	2	114.915	36.2462
					Anxin County	3	115.912	38.8917
					Bazhou City	3	116.568	39.0909
					Renaissance District	3	114.329	36.5854
					Guangzong County	3	115.19	37.0805
					Lixian County	3	115.65	38.5142
					Luannan County	3	118.61	39.47
					Nanhe District	3	114.741	37.011
					Qiaodong District	3	115.074	40.7585
					Qinglong Manchu Autonomous County	3	119.106	40.3328
					Raoyang County	3	115.733	38.241
					Shunping County	3	115.082	38.9133
					Wuyi County	3	115.935	37.8078
					Xicheng District	3	116.363	39.9121
					Xinji City	3	115.284	37.9493
					Xinle City	3	114.751	38.3893
					Zhao County	3	114.783	37.7619
					Zhengding County	3	114.547	38.2217
					Chengde County	4	118.23	40.9844
					Mancheng District	4	115.308	38.9554
					Zhuolu County	4	115.231	40.1058
					Anguo City	5	115.333	38.3848
					Cangxian County	5	116.644	38.2995
					Cheng'an County	5	114.677	36.4198
					Guye district	5	118.433	39.7297
					Hexi District	5	117.223	39.0757
					Xuanhua District	5	115.015	40.5446
					Anci district	6	116.75	39.3662
					Gaobeidian City	6	116.03	39.2623
					Gucheng County	6	115.923	37.3533
					Guantao County	6	115.239	36.554
					Kaiping District	6	118.269	39.6971
					Luanzhou City	6	118.66	39.7471
					Mentougou District	6	115.808	40.0161
					Qinghe County	6	115.694	37.0364
					Taocheng District	6	115.681	37.7216
					Xian County	6	116.13	38.196
					Yi County	6	115.284	39.3151
					Canal zone	6	116.829	38.3165
					Hanshan District	7	114.478	36.5101
					Hejian City	8	116.286	38.4814
					Luancheng District	8	114.625	37.9028
					Quzhou County	8	115.013	36.7515
					Luquan district	9	114.321	38.0917
					Lubei district	9	118.156	39.6507
					Shanhaiguan district	9	119.752	40.0144
					Congtai District	10	114.569	36.6427
					Wu'an City	10	114.111	36.7025
					Fengfeng mining area	11	114.189	36.4557
					Guangyang District	11	116.618	39.5646
					Laoting County	11	118.942	39.3319
					Qian'an City	11	118.706	40.0022
					Xiangdu District	11	114.553	37.0737
					Yutian County	11	117.745	39.8066
					Sanhe City	13	117.025	39.9781
					Xu Shui District	13	115.602	39.0247
					Tongzhou District	13.5	116.735	39.7969
					Dachang Hui Autonomous County	14	116.936	39.8922
					Shijingshan District	14	116.176	39.9214
					Shuangluan District	14	117.807	40.9647
					Wuqing District	14	117.051	39.466
					Baodi District	16	117.417	39.6232
					Double Bridge Area	16	117.979	40.9308
					Fengnan district	17	118.12	39.4315
					Ningjin County	17	115.016	37.6056
					Miyun district	18	116.999	40.5022
					Seaport area	19	119.571	40.0633
					Fangshan District	20	115.899	39.7443
					Lunan District	20	118.191	39.561
					Nankai District	20	117.154	39.1041
					Beichen District	21	117.141	39.2303
					Qiaoxi District	21	114.462	38.018
					Huairou District	22	116.621	40.5826
					Yuhua District	22	114.578	38.0121
					Huanghua City	23	117.436	38.3775
					Qingyuan District	23	115.467	38.691
					Jinghai District	24	116.96	38.8634
					Jingxiu District	26	115.425	38.8938
					Caofeidian area	28	118.466	39.1593
					Fengtai District	28	116.272	39.8449
					Gaocheng District	29	114.823	37.9878
					Lianchi District	30	115.535	38.8607
					Xiqing District	30	117.114	39.0387
					Zhuozhou City	30	115.982	39.4611
					Chang'an District	39	114.586	38.0733
					Fengrun District	40	118.089	39.8084
					Shunyi District	44	116.721	40.1364
					Binhai New Area	47	117.717	39.0094
					Chaoyang District	50	116.523	39.9415
					Changping District	53.5	116.238	40.2264
					Tung Lai District	56	117.401	39.1223
					Daxing District	78	116.424	39.6626
					Dongcheng District	124	116.412	39.9148
					Haidian District	150	116.245	40.0255
