# Supplementary material for: Research on the characteristics and influencing factors of the Beijing-Tianjin-Hebei urban network structure from the perspective of listed manufacturing enterprises
Source: PLoS One. 2023 Jan 20;18(1):e0279588. doi: 10.1371/journal.pone.0279588 (PMC9858376; doi:10.1371/journal.pone.0279588)
Supplement: S4 Fig — The figure shows the spatial distribution of subgroups at the district and county levels in the Beijing-Tianjin-Hebei region. (ZIP) [file pone.0279588.s004.zip]

Archive with 2 entries (2 files):
- S4 Fig. Aggregate subgroup hierarchical data/S4 Fig. Agglomeration subgroup map of urban network ..tif
- S4 Fig. Aggregate subgroup hierarchical data/S4 Fig. Aggregate subgroup hierarchical data..xlsx
