# Supplementary material for: Research on the characteristics and influencing factors of the Beijing-Tianjin-Hebei urban network structure from the perspective of listed manufacturing enterprises
Source: PLoS One. 2023 Jan 20;18(1):e0279588. doi: 10.1371/journal.pone.0279588 (PMC9858376; doi:10.1371/journal.pone.0279588)
Supplement: S4 Fig — The figure shows the spatial distribution of subgroups at the district and county levels in the Beijing-Tianjin-Hebei region. (ZIP) [file pone.0279588.s004.zip › S4 Fig. Aggregate subgroup hierarchical data/S4 Fig. Aggregate subgroup hierarchical data..xlsx]

## Sheet: Sheet1
District and county	Cohesive subgroup level	X	Y
Chang'an District	1	114.586	38.0733
Qiaoxi District (Shijiazhuang)	1	114.462	38.018
Yi County	1	115.284	39.3151
Shuangluan District	1	117.807	40.9647
Qinglong Manchu Autonomous County	1	119.106	40.3328
Chengde County	1	118.23	40.9844
Luannan County	1	118.61	39.47
Qinghe County	1	115.694	37.0364
Guangzong County	1	115.19	37.0805
Xinle City	1	114.751	38.3893
Quzhou County	1	115.013	36.7515
Wu'an City	1	114.111	36.7025
Ningjin County	1	115.016	37.6056
Lianchi District	1	115.535	38.8607
Zhuolu County	1	115.231	40.1058
Renaissance District	1	114.329	36.5854
Baodi District	1	117.417	39.6232
Luanzhou City	1	118.66	39.7471
Wuyi County	1	115.935	37.8078
Laoting County	1	118.942	39.3319
Shijingshan District	1	116.176	39.9214
Ninghe District	1	117.672	39.377
Anguo City	1	115.333	38.3848
Qian'an City	1	118.706	40.0022
Shunping County	1	115.082	38.9133
Anxin County	1	115.912	38.8917
Qiaodong District	1	115.074	40.7585
Congtai District	2	114.569	36.6427
Caofeidian area	2	118.466	39.1593
Daming County	2	115.235	36.2913
Rich area	2	118.089	39.8084
Dongcheng District	2	116.412	39.9148
Qian Xi County	2	118.38	40.1978
Fengnan district	2	118.12	39.4315
Fangshan District	2	115.899	39.7443
Tung Lai District	2	117.401	39.1223
Wei County	2	114.915	36.2462
Hexi District	2	117.223	39.0757
Kaiping District	2	118.269	39.6971
Cheng'an County	2	114.677	36.4198
Lunan District	2	118.191	39.561
Huanghua City	2	117.436	38.3775
Haidian District	2	116.245	40.0255
Hanshan District	2	114.478	36.5101
Jinnan District	2	117.393	38.9541
Yutian County	2	117.745	39.8066
Guantao County	2	115.239	36.554
Fengtai District	2	116.272	39.8449
Lubei district	2	118.156	39.6507
Shenzhou City	2	115.616	37.9569
Luancheng District	2	114.625	37.9028
Beichen District	2	117.141	39.2303
Chaoyang District	2	116.523	39.9415
Fengfeng mining area	2	114.189	36.4557
Dachang Hui Autonomous County	2	116.936	39.8922
Zhao County	3	114.783	37.7619
Canal zone	3	116.829	38.3165
Qingyuan District	3	115.467	38.691
Xu Shui District	3	115.602	39.0247
Xiangdu District	3	114.553	37.0737
Luquan district	3	114.321	38.0917
Gaocheng District	3	114.823	37.9878
Xuanhua District	3	115.015	40.5446
Taocheng District	3	115.681	37.7216
Yuhua District	3	114.578	38.0121
Zhengding County	3	114.547	38.2217
Nanhe District	3	114.741	37.011
Anci district	3	116.75	39.3662
Xinji City	3	115.284	37.9493
Luanping County	3	117.389	40.8776
Nankai District	3	117.154	39.1041
Jinghai District	3	116.96	38.8634
Gaobeidian City	3	116.03	39.2623
Guye district	3	118.433	39.7297
Xian County	3	116.13	38.196
Mancheng District	3	115.308	38.9554
Kangbao County	3	114.606	41.7586
Pinggu District	3	117.148	40.187
Double Bridge Area	3	117.979	40.9308
Tongzhou District	4	116.735	39.7969
Xiqing District	4	117.114	39.0387
Kuancheng Manchu Autonomous County	4	118.632	40.5872
Mentougou District	4	115.808	40.0161
Binhai New Area	4	117.717	39.0094
Lixian County	4	115.65	38.5142
Jingxiu District	4	115.425	38.8938
Huairou District	4	116.621	40.5826
Gucheng County	4	115.923	37.3533
Cangxian County	4	116.644	38.2995
Zhuozhou City	4	115.982	39.4611
Nanpi County	4	116.866	38.0452
Hejian City	4	116.286	38.4814
Xicheng District	4	116.363	39.9121
Guangyang District	4	116.618	39.5646
Miyun district	4	116.999	40.5022
Raoyang County	4	115.733	38.241
Sanhe City	4	117.025	39.9781
Bazhou City	4	116.568	39.0909
Shanhaiguan district	4	119.752	40.0144
Changping District	4	116.238	40.2264
Longhua County	4	117.615	41.4799
Neiqiu County	4	114.398	37.2929
Seaport area	4	119.571	40.0633
Wuqing District	4	117.051	39.466
Daxing District	4	116.424	39.6626
Shunyi District	4	116.721	40.1364
Laishui County	5	115.451	39.5803
Yongnian District	5	114.621	36.7976
Changli County	5	119.126	39.6264
Fuping County	5	114.182	38.8654
Yuanshi County	5	114.433	37.8123
Lingshou County	5	114.239	38.5146
Xingtang County	5	114.46	38.5442
Wanquan District	5	114.607	40.8231
Pingshan County	5	113.909	38.3671
Qing County	5	116.851	38.5485
Cixian	5	114.18	36.3204
Jinzhou City	5	115.091	38.0135
Shexian County	5	113.728	36.5907
Zanhuang County	5	114.312	37.6317
Fengning Manchu Autonomous County	5	116.602	41.4153
Wuqiao County	5	116.497	37.6539
Shenze County	5	115.207	38.1905
Mengcun Hui Autonomous County	5	117.11	38.0798
Chicheng County	5	115.899	40.9188
Xinhua District (Shijiazhuang)	5	114.439	38.0971
Jingxing mining area	5	114.039	38.0706
Yingshouyingzi mining area	5	117.666	40.532
Gaoyi County	5	114.618	37.6219
Haixing County	5	117.534	38.1294
Gu'an County	5	116.305	39.3545
Zunhua City	5	117.972	40.1155
Xianghe County	5	117.039	39.7279
Dacheng County	5	116.56	38.6409
Wen'an County	5	116.465	38.879
Pingquan City	5	118.707	41.0238
Xinhua District (Cangzhou)	5	116.906	38.3144
Lower Garden District	5	115.294	40.5381
Funing District	5	119.252	39.9414
Jizhou District	5	115.505	37.5471
Dongguang County	5	116.663	37.8745
Lulong County	5	118.969	39.898
Yanshan County	5	117.287	37.9743
Suning County	5	115.877	38.4189
Anping County	5	115.526	38.2405
Feixiang District	5	114.807	36.5538
Jingxian County	5	116.187	37.6588
Fucheng County	5	116.312	37.9087
Linzhang County	5	114.586	36.2508
Baixiang County	5	114.699	37.4888
Nangong City	5	115.515	37.2641
Lincheng County	5	114.405	37.4508
Zaoqiang County	5	115.761	37.4694
Xinglong County	5	117.737	40.4135
Jize County	5	114.867	36.8664
Guangping County	5	114.984	36.4898
Jingxing County	5	114.121	37.9684
Shahe City	5	114.309	36.9011
Pingxiang County	5	115.012	37.0491
Weichang Manchu Mongolian Autonomous County	5	117.577	42.0943
Renze District	5	114.769	37.1667
Julu County	5	115.044	37.2271
Longyao County	5	114.777	37.3559
Wuji County	5	114.932	38.1754
Xindu District	5	114.144	37.1562
Wei county	5	115.414	37.0716
Linxi County	5	115.538	36.8468
Dingxing County	5	115.764	39.2194
Tang County	5	114.849	38.864
Gaoyang County	5	115.825	38.6863
Rongcheng County	5	115.919	39.0586
Laiyuan County	5	114.7	39.3663
Wangdu County	5	115.162	38.7002
Botou City	5	116.405	38.0893
Renqiu City	5	116.161	38.732
Quyang County	5	114.651	38.6984
Xinhe County	5	115.249	37.4946
Qiu County	5	115.193	36.7844
Boye prefecture	5	115.47	38.4634
Xiongxian	5	116.175	39.0402
Yongqing County	5	116.545	39.3079
Dingzhou City	5	115.056	38.4622
Yanqing District	5	116.192	40.5122
Zone of Peace	5	117.195	39.117
Hedong District	5	117.248	39.1145
Qiaoxi District (Zhangjiakou)	5	114.857	40.8056
Beidaihe District	5	119.432	39.841
Hebei district	5	117.211	39.1635
Hongqiao District	5	117.15	39.1633
Chongli District	5	115.22	40.9805
Zhangbei County	5	114.726	41.2349
Wuqiang County	5	115.93	38.0469
Guyuan County	5	115.655	41.576
Shangyi County	5	114.136	41.0822
Yuxian	5	114.715	39.8471
Yangyuan County	5	114.408	40.1296
Huai'an County	5	114.512	40.5404
Huailai County	5	115.665	40.3603
Jizhou District	5	117.415	40.0315
