# Supplementary material for: Research on the characteristics and influencing factors of the Beijing-Tianjin-Hebei urban network structure from the perspective of listed manufacturing enterprises
Source: PLoS One. 2023 Jan 20;18(1):e0279588. doi: 10.1371/journal.pone.0279588 (PMC9858376; doi:10.1371/journal.pone.0279588)
Supplement: S1 Table — Table shows out-degree and in-degree values at the prefecture and district levels in the Beijing-Tianjin-Hebei region. (XLSX) [file pone.0279588.s005.xlsx]

## Sheet: Prefecture-level scales
City	Out-degree	In-degree
Beijing	322	30
Tianjin	41	103
Baoding City	38	34
Shijiazhuang City	35	31
Tangshan City	21	88
Handan City	9	19
Xingtai City	6	20
Chengde City	6	25
Hengshui City	4	16
Zhangjiakou City	4	10
Cangzhou City	3	35
Qinhuangdao City	0	31
Beijing	0	30

## Sheet: District-level scales
District and county	Out-degree	In-degree
Haidian District	139	9
Dongcheng District	124	0
Daxing District	50	28
Chaoyang District	39	11
Chang'an District	39	0
Changping District	29.5	24
Fengtai District	25	3
Lianchi District	25	5
Zhuozhou City	22	8
Fengrun District	22	18
Qiaoxi District	21	0
Lunan District	18	2
Shunyi District	18	26
Nankai District	17	3
Qingyuan District	17	6
Xiqing District	17	13
Jinghai District	15	9
Ningjin County	14	3
Shijingshan District	14	0
Binhai New Area	14	33
Wu'an City	11	0
Yuhua District	10	12
Tung Lai District	10	46
Fengfeng mining area	9	2
Beichen District	9	12
Quzhou County	8	0
Double Bridge Area	7	9
Huairou District	6	16
Fangshan District	6	14
Canal zone	6	0
Caofeidian area	5	23
Taocheng District	4	2
Mancheng District	4	0
Jingxiu District	4	22
Zhuolu County	4	0
Huanghua City	3	20
Yutian County	3	8
Xu Shui District	3	10
Shuangluan District	3	11
Luancheng District	3	5
Tongzhou District	3	10.5
Luannan County	3	0
Miyun district	3	15
Anxin County	3	0
Hexi District	3	2
Wuqing District	2	12
Seaport area	0	19
Jingxing County	0	0
Zhao County	0	3
Yuanshi County	0	0
Yongnian District	0	0
Jinzhou City	0	0
Zhengding County	0	3
Gaocheng District	0	29
Luquan district	0	9
Qinglong Manchu Autonomous County	0	3
Guangping County	0	0
Guantao County	0	6
Zunhua City	0	0
Qian'an City	0	11
Lingshou County	0	0
Hanshan District	0	7
Shenze County	0	0
Daming County	0	2
Wuji County	0	0
Pingshan County	0	0
Laishui County	0	0
Fuping County	0	0
Xinji City	0	3
Tang County	0	0
Xinle City	0	3
Xingtang County	0	0
Lubei district	0	9
Guye district	0	5
Kaiping District	0	6
Fengnan district	0	17
Shexian County	0	0
Cixian	0	0
Qiu County	0	0
Jize County	0	0
Laoting County	0	11
Qian Xi County	0	2
Wei County	0	2
Anguo City	0	5
Gaobeidian City	0	6
Qiaodong District	0	3
Shanhaiguan district	0	9
Beidaihe District	0	0
Lower Garden District	0	0
Wanquan District	0	0
Changli County	0	0
Lulong County	0	0
Kangbao County	0	2
Congtai District	0	10
Renaissance District	0	4
Yuxian	0	0
Feixiang District	0	0
Huai'an County	0	0
Linzhang County	0	0
Cheng'an County	0	5
Chicheng County	0	0
Xinhua District	0	0
Luanzhou City	0	6
Yingshouyingzi mining area	0	0
Chengde County	0	4
Xinglong County	0	0
Luanping County	0	1
Longhua County	0	2
Fengning Manchu Autonomous County	0	0
Kuancheng Manchu Autonomous County	0	2
Gaoyi County	0	0
Pingquan City	0	0
Xinhua District	0	0
Zanhuang County	0	0
Cangxian County	0	5
Qing County	0	0
Dongguang County	0	0
Haixing County	0	0
Yanshan County	0	0
Suning County	0	0
Nanpi County	0	2
Wuqiao County	0	0
Xian County	0	6
Mengcun Hui Autonomous County	0	0
Botou City	0	0
Renqiu City	0	0
Jingxing mining area	0	0
Hejian City	0	8
Anci district	0	6
Guangyang District	0	11
Gu'an County	0	0
Yongqing County	0	0
Xianghe County	0	0
Dacheng County	0	0
Wen'an County	0	0
Dachang Hui Autonomous County	0	14
Bazhou City	0	3
Sanhe City	0	13
Funing District	0	0
Jizhou District	0	0
Zaoqiang County	0	0
Wuyi County	0	3
Wuqiang County	0	0
Raoyang County	0	3
Anping County	0	0
Gucheng County	0	6
Jingxian County	0	0
Fucheng County	0	0
Shenzhou City	0	2
Baixiang County	0	0
Nangong City	0	0
Lincheng County	0	0
Xinhe County	0	0
Nanhe District	0	3
Neiqiu County	0	2
Qinghe County	0	6
Guangzong County	0	3
Shahe City	0	0
Pingxiang County	0	0
Weichang Manchu Mongolian Autonomous County	0	0
Renze District	0	0
Julu County	0	0
Longyao County	0	0
Xiangdu District	0	11
Xindu District	0	0
Wei county	0	0
Linxi County	0	0
Dingxing County	0	0
Xicheng District	0	3
Gaoyang County	0	0
Rongcheng County	0	0
Laiyuan County	0	0
Wangdu County	0	0
Mentougou District	0	6
Yi County	0	6
Quyang County	0	0
Lixian County	0	3
Shunping County	0	3
Boye prefecture	0	0
Xiongxian	0	0
Pinggu District	0	1
Dingzhou City	0	0
Yanqing District	0	0
Zone of Peace	0	0
Hedong District	0	0
Qiaoxi District	0	0
Xuanhua District	0	5
Hebei district	0	0
Hongqiao District	0	0
Chongli District	0	0
Zhangbei County	0	0
Jinnan District	0	2
Guyuan County	0	0
Shangyi County	0	0
Baodi District	0	16
Yangyuan County	0	0
Ninghe District	0	1
Huailai County	0	0
Jizhou District	0	0
